# Supplementary material for: Methyl 5-hy­droxy-3-phenyl-1,2-oxazolidine-5-carboxyl­ate
Source: Acta Crystallogr Sect E Struct Rep Online. 2012 Apr 25;68(Pt 5):o1537. doi: 10.1107/S1600536812017576 (PMC3344639; doi:10.1107/S1600536812017576)
Supplement: Supplementary file 1 [file e-68-o1537-sup1.cif]

##############################################################################
#                                                                            #
# This CIF contains the data in a paper accepted for publication in          #
# Acta Crystallographica Section E. It conforms to the requirements of       #
# Notes for Authors for Acta Crystallographica Section E, and has been       #
# peer reviewed under the auspices of the IUCr Commission on Journals.       #
#                                                                            #
# Full details of the Crystallographic Information File format               #
# are given in the paper "The Crystallographic Information File (CIF):       #
# a New Standard Archive File for Crystallography" by S. R. Hall, F. H.      #
# Allen and I. D. Brown [Acta Cryst. (1991), A47, 655-685].                  #
#                                                                            #
# The current version of the core CIF dictionary is obtainable from          #
# ftp://ftp.iucr.org/pub/cif_core.dic.                                       #
#                                                                            #
# Software is freely available for graphical display of the structure(s)     #
# in this CIF. For information consult the CIF software page                 #
# http://www.iucr.org/resources/cif/software.                                #
#                                                                            #
# This file may be used for bona fide research purposes within the           #
# scientific community so long as proper attribution is given to the journal # 
# article from which it was obtained.                                        #
#                                                                            #
##############################################################################
data_global
_audit_creation_method     'SHELXL-97'
_journal_date_recd_electronic     2012-04-07
_journal_date_accepted     2012-04-20
_journal_name_full     'Acta Crystallographica, Section E'
_journal_year     2012
_journal_volume     68
_journal_issue      5
_journal_page_first     o1537
_journal_page_last     o1537
_journal_paper_category     QO
_journal_paper_doi     10.1107/S1600536812017576
_journal_coeditor_code     SU2406
_publ_contact_author_name     'Jia Ye'
_publ_contact_author_address
;
College of Chemistry and Chemical Engineering
China West Normal University
Nanchong 637002
People's Republic of China
;
_publ_contact_author_email     'yejia407169849@163.com'
_publ_contact_author_fax     ?
_publ_contact_author_phone     ?
_publ_section_title
;
Methyl 5-hydroxy-3-phenyl-1,2-oxazolidine-5-carboxylate
;
loop_
    _publ_author_name
    _publ_author_address
    'Jia Ye'
;
College of Chemistry and Chemical Engineering,
China West Normal University
Nanchong 637002
People's Republic of China
;
    'Ya-Nan Liu'
;
College of Chemistry and Chemical Engineering,
China West Normal University
Nanchong 637002
People's Republic of China
;
    'Yu Cheng'
;
College of Chemistry and Chemical Engineering,
China West Normal University
Nanchong 637002
People's Republic of China
;
data_I
_audit_creation_method     SHELXL-97
_chemical_name_systematic
;
Methyl 5-hydroxy-3-phenyl-1,2-oxazolidine-5-carboxylate
;
_chemical_name_common     ?
_chemical_formula_moiety     'C11 H13 N O4'
_chemical_formula_sum     'C11 H13 N O4'
_chemical_formula_iupac     'C11 H13 N O4'
_chemical_formula_weight     223.22
_chemical_melting_point     ?
_symmetry_cell_setting     monoclinic
_symmetry_space_group_name_H-M     'P 21/n'
_symmetry_space_group_name_Hall     '-P 2yn'
loop_
    _symmetry_equiv_pos_site_id
    _symmetry_equiv_pos_as_xyz
    1 x,y,z
    2 1/2-x,1/2+y,1/2-z
    3 -x,-y,-z
    4 1/2+x,1/2-y,1/2+z
_cell_length_a     11.8322(3)
_cell_length_b     6.08530(10)
_cell_length_c     15.8570(3)
_cell_angle_alpha     90.00
_cell_angle_beta     101.864(2)
_cell_angle_gamma     90.00
_cell_volume     1117.35(4)
_cell_formula_units_Z     4
_cell_measurement_reflns_used     7888
_cell_measurement_theta_min     3.8142
_cell_measurement_theta_max     71.9270
_cell_measurement_temperature     291(2)
_exptl_crystal_description     block
_exptl_crystal_colour     colourless
_exptl_crystal_size_max     0.40
_exptl_crystal_size_mid     0.36
_exptl_crystal_size_min     0.30
_exptl_crystal_density_diffrn     1.327
_exptl_crystal_density_meas     ?
_exptl_crystal_density_method     'not measured'
_exptl_crystal_F_000     472
_exptl_absorpt_coefficient_mu     0.854
_exptl_absorpt_correction_type     multi-scan
_exptl_absorpt_process_details
;
(CrysAlis PRO; Oxford Diffraction, 2009)
;
_exptl_absorpt_correction_T_min     0.7262
_exptl_absorpt_correction_T_max     0.7836
_exptl_special_details
;
Absorption correction: (CrysAlisPro; Oxford Diffraction, 2009)
Empirical absorption correction using spherical harmonics,
implemented in SCALE3 ABSPACK scaling algorithm.
;
_diffrn_ambient_temperature     291(2)
_diffrn_radiation_type     CuK\a
_diffrn_radiation_wavelength     1.54184
_diffrn_radiation_source     'Enhance Ultra (Cu) X-ray Source'
_diffrn_radiation_monochromator     'mirror'
_diffrn_measurement_device_type     'Oxford Gemini S Ultra'
_diffrn_measurement_method     '\w scans'
_diffrn_detector_area_resol_mean     15.9149
_diffrn_reflns_number     10901
_diffrn_reflns_av_R_equivalents     0.0338
_diffrn_reflns_av_sigmaI/netI     0.0169
_diffrn_reflns_theta_min     5.70
_diffrn_reflns_theta_max     72.07
_diffrn_reflns_theta_full     72.07
_diffrn_measured_fraction_theta_max     0.985
_diffrn_measured_fraction_theta_full     0.985
_diffrn_reflns_limit_h_min     -14
_diffrn_reflns_limit_h_max     13
_diffrn_reflns_limit_k_min     -6
_diffrn_reflns_limit_k_max     7
_diffrn_reflns_limit_l_min     -19
_diffrn_reflns_limit_l_max     18
_diffrn_standards_number     ?
_diffrn_standards_interval_count     ?
_diffrn_standards_interval_time     ?
_diffrn_standards_decay_%     ?
_refine_special_details
;
Refinement of <i>F</i>^2^ against ALL reflections. The weighted <i>R</i>-factor
<i>wR</i> and goodness of fit <i>S</i> are based on <i>F</i>^2^, conventional
<i>R</i>-factors <i>R</i> are based on <i>F</i>, with <i>F</i> set to zero for
negative <i>F</i>^2^. The threshold expression of <i>F</i>^2^ >
\s(<i>F</i>^2^) is used only for calculating <i>R</i>-factors(gt) <i>etc</i>.
and is not relevant to the choice of reflections for refinement.
<i>R</i>-factors based on <i>F</i>^2^ are statistically about twice as large
as those based on <i>F</i>, and <i>R</i>- factors based on ALL data will be
even larger.
;
_reflns_number_total     2165
_reflns_number_gt     1921
_reflns_threshold_expression     I>2sigma(I)
_refine_ls_structure_factor_coef     Fsqd
_refine_ls_matrix_type     full
_refine_ls_R_factor_all     0.0453
_refine_ls_R_factor_gt     0.0417
_refine_ls_wR_factor_gt     0.0943
_refine_ls_wR_factor_ref     0.0968
_refine_ls_goodness_of_fit_ref     1.048
_refine_ls_restrained_S_all     1.048
_refine_ls_number_reflns     2165
_refine_ls_number_parameters     151
_refine_ls_number_restraints     0
_refine_ls_hydrogen_treatment     mixed
_refine_ls_weighting_scheme     calc
_refine_ls_weighting_details
         'calc w=1/[\s^2^(Fo^2^)+(0.0323P)^2^+0.2933P] where P=(Fo^2^+2Fc^2^)/3'
_atom_sites_solution_hydrogens     geom
_atom_sites_solution_primary     direct
_atom_sites_solution_secondary     difmap
_refine_ls_shift/su_max     0.000
_refine_ls_shift/su_mean     0.000
_refine_diff_density_max     0.196
_refine_diff_density_min     -0.118
_refine_ls_extinction_method     none
_refine_ls_extinction_coef     ?
loop_
    _atom_type_symbol
    _atom_type_description
    _atom_type_scat_dispersion_real
    _atom_type_scat_dispersion_imag
    _atom_type_scat_source
    'C' 'C' 0.0181 0.0091
                         'International Tables Vol C Tables 4.2.6.8 and 6.1.1.4'
    'H' 'H' 0.0000 0.0000
                         'International Tables Vol C Tables 4.2.6.8 and 6.1.1.4'
    'N' 'N' 0.0311 0.0180
                         'International Tables Vol C Tables 4.2.6.8 and 6.1.1.4'
    'O' 'O' 0.0492 0.0322
                         'International Tables Vol C Tables 4.2.6.8 and 6.1.1.4'
_computing_data_collection     'CrysAlis PRO (Oxford Diffraction, 2009)'
_computing_cell_refinement     'CrysAlis PRO (Oxford Diffraction, 2009)'
_computing_data_reduction     'CrysAlis PRO (Oxford Diffraction, 2009)'
_computing_structure_solution     'SHELXS97 (Sheldrick, 2008)'
_computing_structure_refinement     'SHELXL97 (Sheldrick, 2008)'
_computing_molecular_graphics     'ORTEP-3 (Farrugia, 1997)'
_computing_publication_material     'SHELXL97 (Sheldrick, 2008)'
loop_
    _atom_site_type_symbol
    _atom_site_label
    _atom_site_fract_x
    _atom_site_fract_y
    _atom_site_fract_z
    _atom_site_U_iso_or_equiv
    _atom_site_thermal_displace_type
    _atom_site_calc_flag
    _atom_site_refinement_flags
    _atom_site_occupancy
    _atom_site_disorder_assembly
    _atom_site_disorder_group
    O O1 0.79693(8) 0.06822(15) 0.78232(6) 0.0518(3) Uani d . 1.000 . .
    O O2 0.82481(9) -0.20986(16) 0.88556(6) 0.0604(4) Uani d . 1.000 . .
    O O3 1.04065(10) -0.0305(2) 0.89858(10) 0.0901(5) Uani d . 1.000 . .
    O O4 0.96722(8) 0.30583(16) 0.89779(7) 0.0641(4) Uani d . 1.000 . .
    N N1 0.67179(10) 0.0582(2) 0.76513(8) 0.0535(4) Uani d . 1.000 . .
    C C1 0.3265(2) -0.1664(6) 0.87113(15) 0.1076(12) Uani d . 1.000 . .
    C C2 0.4303(2) -0.2651(4) 0.90278(16) 0.1061(10) Uani d . 1.000 . .
    C C3 0.53265(17) -0.1617(3) 0.89530(14) 0.0857(7) Uani d . 1.000 . .
    C C4 0.53083(13) 0.0405(3) 0.85666(10) 0.0629(5) Uani d . 1.000 . .
    C C5 0.42474(15) 0.1361(4) 0.82446(13) 0.0843(7) Uani d . 1.000 . .
    C C6 0.32309(17) 0.0312(5) 0.83205(16) 0.1066(10) Uani d . 1.000 . .
    C C7 0.63963(12) 0.1531(2) 0.84333(10) 0.0577(5) Uani d . 1.000 . .
    C C8 0.74876(13) 0.1335(3) 0.91548(10) 0.0613(5) Uani d . 1.000 . .
    C C9 0.83371(12) 0.0138(2) 0.87205(9) 0.0522(4) Uani d . 1.000 . .
    C C10 0.96003(12) 0.0898(2) 0.89183(9) 0.0553(5) Uani d . 1.000 . .
    C C11 1.08082(14) 0.4029(3) 0.90958(12) 0.0719(6) Uani d . 1.000 . .
    H H1 0.25820 -0.23540 0.87650 0.1290 Uiso c R 1.000 . .
    H H2 0.43250 -0.40170 0.92940 0.1270 Uiso c R 1.000 . .
    H H3 0.60300 -0.23020 0.91670 0.1030 Uiso c R 1.000 . .
    H H4 0.6564(13) -0.088(3) 0.7630(10) 0.062(4) Uiso d . 1.000 . .
    H H5 0.42140 0.27220 0.79740 0.1010 Uiso c R 1.000 . .
    H H6 0.25230 0.09750 0.81010 0.1280 Uiso c R 1.000 . .
    H H7 0.62260 0.30950 0.83270 0.0690 Uiso c R 1.000 . .
    H H8A 0.77780 0.27740 0.93560 0.0740 Uiso c R 1.000 . .
    H H8B 0.73310 0.04990 0.96390 0.0740 Uiso c R 1.000 . .
    H H9 0.84150 -0.27740 0.84510 0.0900 Uiso c R 1.000 . .
    H H11A 1.07520 0.55870 0.91730 0.1080 Uiso c R 1.000 . .
    H H11B 1.11280 0.37440 0.85970 0.1080 Uiso c R 1.000 . .
    H H11C 1.12990 0.34020 0.95950 0.1080 Uiso c R 1.000 . .
loop_
    _atom_site_aniso_label
    _atom_site_aniso_U_11
    _atom_site_aniso_U_22
    _atom_site_aniso_U_33
    _atom_site_aniso_U_12
    _atom_site_aniso_U_13
    _atom_site_aniso_U_23
    O1 0.0502(5) 0.0495(6) 0.0538(5) -0.0012(4) 0.0064(4) 0.0012(4)
    O2 0.0731(7) 0.0478(6) 0.0577(6) -0.0060(5) 0.0076(5) 0.0027(4)
    O3 0.0607(7) 0.0555(7) 0.1493(12) 0.0081(6) 0.0105(7) -0.0051(7)
    O4 0.0539(6) 0.0465(6) 0.0867(8) -0.0031(4) 0.0023(5) 0.0018(5)
    N1 0.0496(6) 0.0472(7) 0.0608(7) -0.0018(5) 0.0049(5) -0.0032(5)
    C1 0.0765(14) 0.163(3) 0.0888(15) -0.0423(16) 0.0295(11) -0.0271(16)
    C2 0.1073(18) 0.1077(18) 0.1067(16) -0.0414(14) 0.0303(13) 0.0013(13)
    C3 0.0734(11) 0.0809(13) 0.1028(14) -0.0142(10) 0.0179(10) 0.0070(11)
    C4 0.0565(8) 0.0657(10) 0.0669(9) -0.0030(7) 0.0136(7) -0.0112(8)
    C5 0.0627(10) 0.0975(14) 0.0922(13) 0.0080(10) 0.0149(9) -0.0081(11)
    C6 0.0572(11) 0.153(2) 0.1111(18) -0.0031(13) 0.0211(11) -0.0198(17)
    C7 0.0593(8) 0.0481(8) 0.0653(9) 0.0006(6) 0.0120(7) -0.0059(6)
    C8 0.0593(8) 0.0635(9) 0.0605(8) -0.0063(7) 0.0110(7) -0.0115(7)
    C9 0.0564(8) 0.0463(7) 0.0511(7) -0.0023(6) 0.0046(6) -0.0007(6)
    C10 0.0566(8) 0.0474(8) 0.0588(8) 0.0015(6) 0.0044(6) 0.0008(6)
    C11 0.0593(9) 0.0615(10) 0.0893(12) -0.0118(8) 0.0026(8) 0.0030(8)
_geom_special_details
;
 Bond distances, angles etc. have been calculated using the
 rounded fractional coordinates. All su's are estimated
 from the variances of the (full) variance-covariance matrix.
 The cell esds are taken into account in the estimation of
 distances, angles and torsion angles
;
loop_
    _geom_bond_atom_site_label_1
    _geom_bond_atom_site_label_2
    _geom_bond_site_symmetry_1
    _geom_bond_site_symmetry_2
    _geom_bond_distance
    _geom_bond_publ_flag
    O1 N1 . . 1.4507(16) no
    O1 C9 . . 1.4384(17) no
    O2 C9 . . 1.3852(16) no
    O3 C10 . . 1.1897(18) no
    O4 C10 . . 1.3195(16) no
    O4 C11 . . 1.445(2) no
    O2 H9 . . 0.8200 no
    N1 C7 . . 1.4866(19) no
    N1 H4 . . 0.907(18) no
    C1 C2 . . 1.367(4) no
    C1 C6 . . 1.350(5) no
    C2 C3 . . 1.391(3) no
    C3 C4 . . 1.373(3) no
    C4 C7 . . 1.511(2) no
    C4 C5 . . 1.383(3) no
    C5 C6 . . 1.389(3) no
    C7 C8 . . 1.544(2) no
    C8 C9 . . 1.517(2) no
    C9 C10 . . 1.534(2) no
    C1 H1 . . 0.9300 no
    C2 H2 . . 0.9300 no
    C3 H3 . . 0.9300 no
    C5 H5 . . 0.9300 no
    C6 H6 . . 0.9300 no
    C7 H7 . . 0.9800 no
    C8 H8A . . 0.9700 no
    C8 H8B . . 0.9700 no
    C11 H11A . . 0.9600 no
    C11 H11B . . 0.9600 no
    C11 H11C . . 0.9600 no
loop_
    _geom_angle_atom_site_label_1
    _geom_angle_atom_site_label_2
    _geom_angle_atom_site_label_3
    _geom_angle_site_symmetry_1
    _geom_angle_site_symmetry_2
    _geom_angle_site_symmetry_3
    _geom_angle
    _geom_angle_publ_flag
    N1 O1 C9 . . . 105.41(10) no
    C10 O4 C11 . . . 117.46(12) no
    C9 O2 H9 . . . 109.00 no
    O1 N1 C7 . . . 104.68(10) no
    C7 N1 H4 . . . 109.2(10) no
    O1 N1 H4 . . . 103.7(10) no
    C2 C1 C6 . . . 120.0(2) no
    C1 C2 C3 . . . 120.2(2) no
    C2 C3 C4 . . . 120.62(19) no
    C3 C4 C5 . . . 118.15(17) no
    C3 C4 C7 . . . 122.23(15) no
    C5 C4 C7 . . . 119.50(16) no
    C4 C5 C6 . . . 120.8(2) no
    C1 C6 C5 . . . 120.3(2) no
    C4 C7 C8 . . . 117.92(13) no
    N1 C7 C8 . . . 105.64(11) no
    N1 C7 C4 . . . 108.18(12) no
    C7 C8 C9 . . . 103.42(12) no
    O1 C9 O2 . . . 111.23(10) no
    O1 C9 C8 . . . 104.16(11) no
    C8 C9 C10 . . . 118.11(12) no
    O1 C9 C10 . . . 102.52(11) no
    O2 C9 C8 . . . 108.85(12) no
    O2 C9 C10 . . . 111.50(11) no
    O3 C10 O4 . . . 124.61(14) no
    O3 C10 C9 . . . 124.22(12) no
    O4 C10 C9 . . . 111.15(11) no
    C2 C1 H1 . . . 120.00 no
    C6 C1 H1 . . . 120.00 no
    C1 C2 H2 . . . 120.00 no
    C3 C2 H2 . . . 120.00 no
    C2 C3 H3 . . . 120.00 no
    C4 C3 H3 . . . 120.00 no
    C4 C5 H5 . . . 120.00 no
    C6 C5 H5 . . . 120.00 no
    C1 C6 H6 . . . 120.00 no
    C5 C6 H6 . . . 120.00 no
    N1 C7 H7 . . . 108.00 no
    C4 C7 H7 . . . 108.00 no
    C8 C7 H7 . . . 108.00 no
    C7 C8 H8A . . . 111.00 no
    C7 C8 H8B . . . 111.00 no
    C9 C8 H8A . . . 111.00 no
    C9 C8 H8B . . . 111.00 no
    H8A C8 H8B . . . 109.00 no
    O4 C11 H11A . . . 109.00 no
    O4 C11 H11B . . . 109.00 no
    O4 C11 H11C . . . 109.00 no
    H11A C11 H11B . . . 109.00 no
    H11A C11 H11C . . . 109.00 no
    H11B C11 H11C . . . 109.00 no
loop_
    _geom_torsion_atom_site_label_1
    _geom_torsion_atom_site_label_2
    _geom_torsion_atom_site_label_3
    _geom_torsion_atom_site_label_4
    _geom_torsion_site_symmetry_1
    _geom_torsion_site_symmetry_2
    _geom_torsion_site_symmetry_3
    _geom_torsion_site_symmetry_4
    _geom_torsion
    _geom_torsion_publ_flag
    C9 O1 N1 C7 . . . . 38.90(12) no
    N1 O1 C9 O2 . . . . 76.12(13) no
    N1 O1 C9 C8 . . . . -40.98(12) no
    N1 O1 C9 C10 . . . . -164.61(9) no
    C11 O4 C10 O3 . . . . 2.8(2) no
    C11 O4 C10 C9 . . . . -175.29(12) no
    O1 N1 C7 C4 . . . . -148.04(11) no
    O1 N1 C7 C8 . . . . -20.90(13) no
    C6 C1 C2 C3 . . . . 0.4(4) no
    C2 C1 C6 C5 . . . . -0.6(4) no
    C1 C2 C3 C4 . . . . 0.4(3) no
    C2 C3 C4 C5 . . . . -1.0(3) no
    C2 C3 C4 C7 . . . . -176.90(18) no
    C3 C4 C5 C6 . . . . 0.8(3) no
    C7 C4 C5 C6 . . . . 176.83(19) no
    C3 C4 C7 N1 . . . . 81.02(19) no
    C3 C4 C7 C8 . . . . -38.7(2) no
    C5 C4 C7 N1 . . . . -94.88(18) no
    C5 C4 C7 C8 . . . . 145.43(16) no
    C4 C5 C6 C1 . . . . 0.0(4) no
    N1 C7 C8 C9 . . . . -3.24(15) no
    C4 C7 C8 C9 . . . . 117.76(14) no
    C7 C8 C9 O1 . . . . 26.43(14) no
    C7 C8 C9 O2 . . . . -92.30(13) no
    C7 C8 C9 C10 . . . . 139.28(12) no
    O1 C9 C10 O3 . . . . -103.08(16) no
    O1 C9 C10 O4 . . . . 75.06(13) no
    O2 C9 C10 O3 . . . . 16.0(2) no
    O2 C9 C10 O4 . . . . -165.86(11) no
    C8 C9 C10 O3 . . . . 143.17(16) no
    C8 C9 C10 O4 . . . . -38.69(17) no
loop_
    _geom_hbond_atom_site_label_D
    _geom_hbond_atom_site_label_H
    _geom_hbond_atom_site_label_A
    _geom_hbond_site_symmetry_A
    _geom_hbond_distance_DH
    _geom_hbond_distance_HA
    _geom_hbond_distance_DA
    _geom_hbond_angle_DHA
    _geom_hbond_publ_flag
    N1 H4 O1 2_646 0.907(18) 2.315(18) 3.1158(15) 147.0(13) yes
    O2 H9 O1 2_646 0.82 2.51 3.0673(13) 127 yes
    O2 H9 N1 2_646 0.82 1.99 2.7826(16) 162 yes
    C11 H11A O3 1_565 0.96 2.54 3.480(2) 166 yes
    C11 H11C O2 3_757 0.96 2.53 3.419(2) 154 yes
