# Supplementary material for: Methyl 5-hy­droxy-3-phenyl-1,2-oxazolidine-5-carboxyl­ate
Source: Acta Crystallogr Sect E Struct Rep Online. 2012 Apr 25;68(Pt 5):o1537. doi: 10.1107/S1600536812017576 (PMC3344639; doi:10.1107/S1600536812017576)
Supplement: Supplementary file 2 [file e-68-o1537-Isup2.hkl]

#
# h,k,l, Fc-squared, Fo-squared, sigma(Fo-squared) and status flag
#
data_I
_shelx_title ' LYN-1 in P2(1)/n'
_shelx_refln_list_code          4
_shelx_F_calc_maximum       80.43
_exptl_crystal_F_000       472.00
_reflns_d_resolution_high  0.8103
 
loop_
 _symmetry_equiv_pos_as_xyz
 'x, y, z'
 '-x+1/2, y+1/2, -z+1/2'
 '-x, -y, -z'
 'x-1/2, -y-1/2, z-1/2'
 
_cell_length_a    11.8322
_cell_length_b     6.0853
_cell_length_c    15.8570
_cell_angle_alpha  90.000
_cell_angle_beta  101.864
_cell_angle_gamma  90.000
 
_shelx_F_squared_multiplier     1.000
 
loop_
 _refln_index_h
 _refln_index_k
 _refln_index_l
 _refln_F_squared_calc
 _refln_F_squared_meas
 _refln_F_squared_sigma
 _refln_observed_status
   2   0   0      449.86      500.35      9.01 o
   4   0   0      235.24      283.78      2.91 o
   6   0   0      977.96      956.64      9.68 o
   8   0   0     1152.57     1103.12     14.47 o
  10   0   0      183.97      194.21      3.33 o
  12   0   0        1.45        2.12      0.45 o
  14   0   0       55.47       51.43      1.95 o
   1   1   0     1141.39     1106.94      7.53 o
   2   1   0     1390.47     1472.90     23.08 o
   3   1   0      198.01      188.67      1.82 o
   4   1   0     2175.10     2237.50     18.93 o
   5   1   0      182.08      223.48      4.09 o
   6   1   0      861.99      915.26      6.33 o
   7   1   0       75.77       75.19      1.20 o
   8   1   0        4.91        3.77      0.30 o
   9   1   0       10.98       13.55      0.56 o
  10   1   0      144.20      136.57      1.85 o
  11   1   0       41.75       37.03      1.08 o
  12   1   0        6.91        6.20      0.50 o
  13   1   0       11.44       11.06      0.57 o
  14   1   0        2.10        1.64      0.25 o
   0   2   0      446.72      420.72      2.57 o
   1   2   0     2268.00     2392.00     20.24 o
   2   2   0       59.73       47.33      0.89 o
   3   2   0      205.09      202.21      2.39 o
   4   2   0       98.18      109.99      1.30 o
   5   2   0       24.44       30.38      0.71 o
   6   2   0       92.21       98.65      2.63 o
   7   2   0        1.30        1.40      0.17 o
   8   2   0       96.17      100.63      1.59 o
   9   2   0        2.77        2.02      0.19 o
  10   2   0        0.40        0.79      0.19 o
  11   2   0        1.06        0.32      0.22 o
  12   2   0        0.67        0.50      0.19 o
  13   2   0        0.09       -0.05      0.08 o
   1   3   0     1298.97     1352.18      9.24 o
   2   3   0      195.88      191.46      4.00 o
   3   3   0      102.67       97.03      1.76 o
   4   3   0       91.75       93.75      2.01 o
   5   3   0        0.89        0.38      0.17 o
   6   3   0      146.53      145.11      2.56 o
   7   3   0        0.02        0.76      0.19 o
   8   3   0        0.56        0.52      0.14 o
   9   3   0        4.08        2.89      0.30 o
  10   3   0        0.15        0.17      0.17 o
  11   3   0       25.50       21.29      1.98 o
  12   3   0        0.01       -0.16      0.16 o
  13   3   0        0.01       -0.02      0.09 o
   0   4   0        3.41        4.53      0.64 o
   1   4   0      697.87      735.55     26.05 o
   2   4   0        3.05        3.50      0.47 o
   3   4   0      141.41      140.95      3.87 o
   4   4   0        3.89        4.04      0.47 o
   5   4   0      298.80      299.74      5.96 o
   6   4   0      129.18      145.14      2.19 o
   7   4   0      597.57      614.52      4.87 o
   8   4   0       36.79       40.04      2.70 o
   9   4   0        1.38        0.70      0.22 o
  10   4   0        1.07        1.01      0.18 o
  11   4   0       16.06       17.88      0.91 o
  12   4   0        0.00        0.06      0.09 o
   1   5   0        0.16        0.56      0.32 o
   2   5   0        2.88        4.20      0.58 o
   3   5   0      139.71      142.85      6.46 o
   4   5   0       32.94       31.64      2.31 o
   5   5   0       16.29       18.95      1.41 o
   6   5   0        0.27       -0.03      0.18 o
   7   5   0        0.03       -0.28      0.44 o
   8   5   0        2.98        4.11      0.83 o
   9   5   0       11.99       12.03      2.08 o
  10   5   0        7.58        8.30      0.58 o
   0   6   0        0.15       -0.02      0.24 o
   1   6   0        1.42        1.15      0.32 o
   2   6   0        3.81        4.06      0.51 o
   3   6   0        0.27        0.43      0.36 o
   4   6   0        0.73        0.89      0.25 o
   5   6   0        0.14        0.61      0.23 o
   6   6   0        5.44        6.85      0.71 o
   7   6   0        7.67        6.91      1.71 o
   8   6   0        6.86        7.95      1.23 o
   1   7   0        0.79        0.85      0.32 o
   2   7   0        1.06        0.91      0.20 o
   3   7   0        4.89        6.95      0.79 o
   4   7   0        8.64        8.77      0.78 o
 -13   0   1        1.58        1.17      0.40 o
 -11   0   1       26.07       25.05      1.26 o
  -9   0   1       73.08       75.63      3.46 o
  -7   0   1      553.58      560.34      7.56 o
  -5   0   1        8.95       15.04      0.81 o
  -3   0   1      490.31      531.72      6.99 o
   3   0   1     1681.17     1748.12     28.30 o
   5   0   1      971.51     1030.14     10.23 o
   7   0   1      916.52      912.78     15.10 o
   9   0   1      357.86      323.37      7.44 o
  11   0   1       64.74       61.92      2.01 o
  13   0   1       16.07       15.09      0.93 o
 -14   1   1       26.91       25.96      0.80 o
 -13   1   1        6.85        6.38      0.52 o
 -12   1   1        0.85        0.28      0.15 o
 -11   1   1       12.59       10.36      0.57 o
 -10   1   1      290.07      299.56      4.40 o
  -9   1   1       80.84       72.69      1.76 o
  -8   1   1      551.14      529.82      9.39 o
  -7   1   1      149.45      153.19      2.28 o
  -6   1   1      492.34      496.35      7.36 o
  -5   1   1      224.44      233.06      2.82 o
  -4   1   1       70.11       72.43      0.81 o
  -3   1   1     1101.55     1111.38      9.36 o
  -2   1   1      191.46      185.36      2.10 o
  -1   1   1       24.36       22.19      0.40 o
   1   1   1     1046.52      982.15     12.91 o
   2   1   1      697.75      695.39     10.24 o
   3   1   1      965.70      967.97      9.45 o
   4   1   1     2226.04     2341.76     22.32 o
   5   1   1      838.87      878.96     12.30 o
   6   1   1      151.78      170.14      1.94 o
   7   1   1       20.97       19.81      0.57 o
   8   1   1      126.66      136.42      3.08 o
   9   1   1      206.22      210.51      2.55 o
  10   1   1        1.53        2.04      0.21 o
  11   1   1        0.53        0.33      0.14 o
  12   1   1        2.93        2.94      0.35 o
  13   1   1        6.97        6.74      0.43 o
 -13   2   1        2.71        2.95      0.28 o
 -12   2   1        0.22        0.17      0.17 o
 -11   2   1       11.81        8.48      0.92 o
 -10   2   1        0.01        0.28      0.11 o
  -9   2   1       79.30       72.70      1.38 o
  -8   2   1        3.00        4.54      0.32 o
  -7   2   1       35.36       36.91      1.25 o
  -6   2   1       65.99       68.70      1.27 o
  -5   2   1      370.17      409.87      3.92 o
  -4   2   1      700.64      714.53      9.50 o
  -3   2   1       10.70       13.98      0.30 o
  -2   2   1     1128.42     1176.64      9.60 o
  -1   2   1      956.70      960.05      9.67 o
   0   2   1     1202.37     1224.86      7.07 o
   1   2   1       43.12       44.93      0.62 o
   2   2   1      266.95      269.96      2.28 o
   3   2   1      263.77      247.50      2.07 o
   4   2   1      628.71      579.14      7.74 o
   5   2   1       39.12       44.51      1.05 o
   6   2   1       42.38       39.11      1.12 o
   7   2   1       46.25       48.56      0.99 o
   8   2   1       39.11       34.86      1.01 o
   9   2   1        5.25        6.15      0.36 o
  10   2   1        6.05        3.66      0.45 o
  11   2   1        3.07        1.51      0.27 o
  12   2   1        0.43        0.46      0.14 o
  13   2   1        1.24        1.18      0.19 o
 -13   3   1        1.69        1.94      0.27 o
 -12   3   1       13.45       13.02      1.01 o
 -11   3   1        1.37        0.85      0.31 o
 -10   3   1       10.69        9.70      0.61 o
  -9   3   1        1.47        1.66      0.21 o
  -8   3   1        3.04        2.98      0.31 o
  -7   3   1      261.09      284.05      5.59 o
  -6   3   1        0.19        0.76      0.20 o
  -5   3   1       39.33       40.12      1.25 o
  -4   3   1        0.66        0.27      0.12 o
  -3   3   1        6.68        5.76      0.35 o
  -2   3   1      455.86      468.07      3.99 o
  -1   3   1      409.47      482.11      4.47 o
   0   3   1       72.35       70.21      1.46 o
   1   3   1       31.34       31.35      0.88 o
   2   3   1      481.07      461.49      6.01 o
   3   3   1      442.66      457.23      7.75 o
   4   3   1      118.22      115.33      2.21 o
   5   3   1       24.34       19.24      0.88 o
   6   3   1       26.28       29.60      1.00 o
   7   3   1        1.45        1.01      0.16 o
   8   3   1       42.50       32.51      1.58 o
   9   3   1       92.74       92.42      2.07 o
  10   3   1       23.94       22.33      0.96 o
  11   3   1        2.96        2.58      0.73 o
  12   3   1        2.48        2.19      0.38 o
 -12   4   1        1.91        2.51      0.62 o
 -11   4   1        3.66        3.60      0.35 o
 -10   4   1        4.82        6.88      0.59 o
  -9   4   1       61.15       63.66      2.62 o
  -8   4   1      182.41      198.04      6.72 o
  -7   4   1       39.38       40.07      1.23 o
  -6   4   1       36.47       34.52      1.15 o
  -5   4   1        1.09        1.75      0.34 o
  -4   4   1       48.76       59.72      1.92 o
  -3   4   1       23.11       21.88      1.02 o
  -2   4   1      587.80      621.24      8.54 o
  -1   4   1       34.96       34.29      1.34 o
   0   4   1     1002.04     1191.15     30.42 o
   1   4   1       14.54       17.78      0.92 o
   2   4   1       47.96       47.69      1.25 o
   3   4   1       44.21       48.25      1.21 o
   4   4   1       22.95       25.28      1.10 o
   5   4   1      136.58      151.63      2.80 o
   6   4   1      438.32      461.67      6.45 o
   7   4   1        6.75        7.56      0.47 o
   8   4   1        9.95       13.11      0.76 o
   9   4   1        4.90        4.98      0.47 o
  10   4   1        2.33        3.67      0.36 o
  11   4   1        0.34        1.15      0.25 o
 -10   5   1       10.49       10.44      0.56 o
  -9   5   1       11.58       12.51      1.66 o
  -8   5   1        5.40        5.55      1.15 o
  -7   5   1       72.02       71.34      3.15 o
  -6   5   1       28.69       27.12      1.25 o
  -5   5   1       94.19       98.06      2.64 o
  -4   5   1      420.65      439.60      6.26 o
  -3   5   1      126.70      140.73      6.89 o
  -2   5   1       41.27       34.09      1.25 o
  -1   5   1        6.08        6.67      0.99 o
   0   5   1        9.80        9.64      0.86 o
   1   5   1       14.16       14.60      1.07 o
   2   5   1       11.47       10.71      0.73 o
   3   5   1        1.89        2.19      0.32 o
   4   5   1       18.67       24.46      1.02 o
   5   5   1        3.77        1.98      0.34 o
   6   5   1      102.47      122.87      3.41 o
   7   5   1        2.31        2.64      0.49 o
   8   5   1       16.67       18.06      3.20 o
   9   5   1        9.00       10.12      1.87 o
  10   5   1       20.00       25.78      1.03 o
  -8   6   1        1.19        1.00      0.26 o
  -7   6   1        2.97        2.79      0.74 o
  -6   6   1       11.18       10.36      1.62 o
  -5   6   1        0.30        0.67      0.24 o
  -4   6   1        0.17       -0.08      0.18 o
  -3   6   1        6.16        7.61      0.68 o
  -2   6   1        1.33        1.80      0.56 o
  -1   6   1       10.62       15.71      1.46 o
   0   6   1        1.71        0.93      0.39 o
   1   6   1        0.37        0.08      0.18 o
   2   6   1       29.37       28.05      1.31 o
   3   6   1       10.80       11.72      1.26 o
   4   6   1        2.58        1.91      0.32 o
   5   6   1        1.90        1.45      0.73 o
   6   6   1        0.14        0.12      0.26 o
   7   6   1        8.09       10.06      1.90 o
   8   6   1        5.95        7.80      0.75 o
  -4   7   1        2.31        1.95      0.39 o
  -3   7   1        6.52        6.64      0.77 o
  -2   7   1        0.01        0.11      0.20 o
  -1   7   1       13.96       15.24      0.84 o
   0   7   1        5.60        5.56      0.53 o
   1   7   1        1.49        0.89      0.24 o
   2   7   1        6.08        5.79      0.75 o
   3   7   1        7.05        8.39      0.83 o
   4   7   1        0.20        0.41      0.24 o
 -14   0   2        0.33        0.11      0.17 o
 -12   0   2        5.54        5.41      0.67 o
 -10   0   2      545.10      501.49     12.87 o
  -8   0   2      280.72      289.94      4.17 o
  -6   0   2        8.32       10.15      0.45 o
  -4   0   2     1143.55     1125.56     18.74 o
   0   0   2     1068.40     1041.56      9.03 o
   2   0   2        0.51        0.21      0.10 o
   4   0   2     4942.94     5053.84     69.91 o
   6   0   2     1643.39     1628.67     25.06 o
   8   0   2       33.46       31.80      1.53 o
  10   0   2       50.60       51.38      1.67 o
  12   0   2       15.16       14.46      1.04 o
 -14   1   2        0.02        0.13      0.14 o
 -13   1   2        2.43        2.46      0.28 o
 -12   1   2       12.05       12.26      0.69 o
 -11   1   2        0.54        0.55      0.18 o
 -10   1   2       58.30       60.56      1.18 o
  -9   1   2       44.70       47.28      1.23 o
  -8   1   2        0.08        0.64      0.19 o
  -7   1   2      125.49      145.74      1.79 o
  -6   1   2      209.39      196.18      2.09 o
  -5   1   2        0.71        0.17      0.09 o
  -4   1   2      210.70      208.63      2.52 o
  -3   1   2        9.06        9.75      0.28 o
  -2   1   2      610.02      592.49      3.76 o
   0   1   2      367.14      355.73      3.94 o
   1   1   2      303.27      306.29      6.74 o
   2   1   2      148.70      143.36      2.77 o
   3   1   2       72.57       69.46      0.77 o
   4   1   2      172.31      156.95      2.81 o
   5   1   2        0.00        0.64      0.11 o
   6   1   2      311.25      301.89      2.66 o
   7   1   2      101.22       99.86      1.53 o
   8   1   2      350.38      333.94      4.72 o
   9   1   2      201.98      185.30      2.29 o
  10   1   2        0.23        0.14      0.15 o
  11   1   2        4.90        3.88      0.42 o
  12   1   2        2.89        3.00      0.33 o
  13   1   2        0.36        0.40      0.15 o
 -13   2   2       11.40       14.01      0.61 o
 -12   2   2        4.35        3.97      0.39 o
 -11   2   2       19.20       18.14      1.07 o
 -10   2   2       23.51       22.73      0.70 o
  -9   2   2        3.14        2.13      0.21 o
  -8   2   2        3.95        4.45      0.36 o
  -7   2   2      184.13      190.81      4.11 o
  -6   2   2     1123.13     1199.28     21.72 o
  -5   2   2        1.83        3.09      0.51 o
  -4   2   2     1037.07     1094.67     16.64 o
  -3   2   2       41.25       33.75      0.54 o
  -2   2   2        1.67        2.37      0.12 o
  -1   2   2      374.26      371.18      2.29 o
   0   2   2     1145.09     1147.71      8.93 o
   1   2   2     1913.42     2022.99     17.92 o
   2   2   2     1624.12     1603.05     11.67 o
   3   2   2       79.33       82.44      1.06 o
   4   2   2      674.53      720.90      7.47 o
   5   2   2      421.51      429.61      3.76 o
   6   2   2       46.08       48.96      1.26 o
   7   2   2      124.55      135.26      2.86 o
   8   2   2      228.10      228.88      4.80 o
   9   2   2       13.74       10.60      0.52 o
  10   2   2        0.29        0.21      0.15 o
  11   2   2       14.64       14.54      0.96 o
  12   2   2        0.68        0.32      0.13 o
  13   2   2        1.73        1.85      0.29 o
 -13   3   2        0.09        0.23      0.17 o
 -12   3   2       11.70       12.25      0.59 o
 -11   3   2        1.55        1.40      0.28 o
 -10   3   2        0.10        0.00      0.17 o
  -9   3   2       30.86       35.18      1.06 o
  -8   3   2      295.28      300.97      5.73 o
  -7   3   2       31.50       29.19      1.14 o
  -6   3   2        9.74        4.84      0.44 o
  -5   3   2        3.56        4.46      0.34 o
  -4   3   2      127.50      133.62      2.73 o
  -3   3   2       32.45       42.59      0.90 o
  -2   3   2      111.56      110.13      1.60 o
  -1   3   2        7.26        7.38      0.50 o
   0   3   2     2169.44     2200.84     20.06 o
   1   3   2      234.43      227.93      2.81 o
   2   3   2      146.23      138.68      1.80 o
   3   3   2       17.74       14.76      0.56 o
   4   3   2       15.31       22.22      0.73 o
   5   3   2       26.58       26.92      1.01 o
   6   3   2       29.29       35.55      1.06 o
   7   3   2        3.27        2.33      0.23 o
   8   3   2        1.55        1.84      0.19 o
   9   3   2        0.57        1.14      0.20 o
  10   3   2        7.15        4.69      0.48 o
  11   3   2        0.35        0.43      0.18 o
  12   3   2        8.78        8.36      0.67 o
 -12   4   2        2.43        2.20      0.27 o
 -11   4   2        0.63        1.65      0.26 o
 -10   4   2       10.68       10.25      1.30 o
  -9   4   2       34.24       32.31      2.67 o
  -8   4   2        0.14        0.08      0.17 o
  -7   4   2        5.23        7.97      0.54 o
  -6   4   2       60.05       56.49      1.79 o
  -5   4   2        0.66        1.08      0.28 o
  -4   4   2      231.54      266.05      4.89 o
  -3   4   2      322.33      367.67     10.25 o
  -2   4   2      192.61      222.08      4.94 o
  -1   4   2      201.74      210.98      4.39 o
   0   4   2        2.87        2.93      0.38 o
   1   4   2       21.59       19.29      0.72 o
   2   4   2       94.20      100.18      1.75 o
   3   4   2        0.48        0.54      0.17 o
   4   4   2       88.50       90.25      2.15 o
   5   4   2      132.78      128.37      2.05 o
   6   4   2       63.12       61.60      1.31 o
   7   4   2        3.23        1.95      0.27 o
   8   4   2        4.63        4.88      0.44 o
   9   4   2       13.22       11.97      0.88 o
  10   4   2       12.40       14.45      0.77 o
  11   4   2        3.93        4.76      0.35 o
 -10   5   2       18.79       23.29      0.95 o
  -9   5   2        6.58        6.39      0.74 o
  -8   5   2       34.82       36.68      5.39 o
  -7   5   2        5.65        7.10      1.60 o
  -6   5   2       33.64       33.60      1.09 o
  -5   5   2      142.52      144.20      3.38 o
  -4   5   2        2.17        3.80      0.46 o
  -3   5   2       81.60       81.30      1.99 o
  -2   5   2        0.09        0.19      0.23 o
  -1   5   2        0.76        0.45      0.17 o
   0   5   2       15.12       12.74      0.84 o
   1   5   2        2.53        1.19      0.20 o
   2   5   2        0.01        0.24      0.16 o
   3   5   2       15.72       13.57      0.78 o
   4   5   2       28.52       38.89      1.34 o
   5   5   2      169.23      195.04      5.21 o
   6   5   2       16.05       17.38      1.99 o
   7   5   2        4.66        3.18      0.82 o
   8   5   2        0.13        0.38      0.22 o
   9   5   2       14.71       14.74      1.60 o
  10   5   2        0.55        1.50      0.25 o
  -8   6   2        4.80        6.98      0.71 o
  -7   6   2        1.53        2.91      0.54 o
  -6   6   2        0.36        0.79      0.31 o
  -5   6   2       37.19       41.46      1.53 o
  -4   6   2        0.02       -0.06      0.26 o
  -3   6   2       46.70       53.26      2.69 o
  -2   6   2       21.34       21.81      1.73 o
  -1   6   2        4.19        1.59      0.51 o
   0   6   2       11.16       13.55      1.32 o
   1   6   2      163.28      168.69      4.81 o
   2   6   2        4.13        3.83      0.49 o
   3   6   2       19.46       20.15      1.63 o
   4   6   2       14.96       16.08      0.94 o
   5   6   2       40.27       42.22      1.49 o
   6   6   2       11.66       11.31      1.04 o
   7   6   2        6.09        4.95      1.24 o
   8   6   2        0.57        0.15      0.16 o
  -5   7   2        1.21        1.26      0.29 o
  -4   7   2        3.21        2.66      0.45 o
  -3   7   2        0.42        1.12      0.40 o
  -2   7   2        9.31       11.76      0.81 o
  -1   7   2        0.01        0.03      0.15 o
   0   7   2        0.05       -0.08      0.16 o
   1   7   2        0.39        0.75      0.26 o
   2   7   2        0.61        0.45      0.28 o
   3   7   2        0.30        0.08      0.22 o
   4   7   2        0.11        0.23      0.19 o
 -13   0   3       38.31       46.07      2.63 o
 -11   0   3       10.88        9.69      0.99 o
  -9   0   3      427.54      390.48      7.71 o
  -7   0   3      120.24      122.67      2.26 o
  -5   0   3        2.81        5.71      0.27 o
  -3   0   3      561.96      572.66      4.38 o
  -1   0   3      661.11      600.62      8.79 o
   1   0   3     1131.71     1066.45      8.36 o
   3   0   3       31.62       31.40      0.76 o
   5   0   3      798.30      882.05      7.99 o
   7   0   3        1.22        2.90      0.46 o
   9   0   3      497.77      475.39      4.60 o
  11   0   3        0.07        0.08      0.19 o
  13   0   3        1.85        1.96      0.45 o
 -14   1   3       31.35       34.50      1.25 o
 -13   1   3        3.53        3.07      0.30 o
 -12   1   3        1.18        1.13      0.22 o
 -11   1   3        1.16        0.93      0.17 o
 -10   1   3      149.44      150.94      2.32 o
  -9   1   3        6.98        7.86      0.43 o
  -8   1   3      230.48      228.55      2.92 o
  -7   1   3        0.50        0.70      0.16 o
  -6   1   3     2064.52     2202.10     19.46 o
  -5   1   3      170.01      192.73      1.52 o
  -4   1   3      568.34      593.62      5.98 o
  -3   1   3     1499.75     1503.92      9.75 o
  -2   1   3      669.22      572.80      3.29 o
  -1   1   3     5006.20     4944.60    108.35 o
   1   1   3     2405.91     2394.99     32.58 o
   2   1   3      127.40      131.75      1.16 o
   3   1   3     1024.61      994.27     10.76 o
   4   1   3      452.13      444.40      8.86 o
   5   1   3       21.62       21.06      0.59 o
   6   1   3        0.02        0.75      0.17 o
   7   1   3       45.18       42.48      1.08 o
   8   1   3      110.98      104.24      1.85 o
   9   1   3      129.21      118.76      1.69 o
  10   1   3      207.01      209.54      5.48 o
  11   1   3       18.76       22.09      1.16 o
  12   1   3        0.54        0.38      0.17 o
  13   1   3        0.04        0.22      0.17 o
 -14   2   3        0.05        0.26      0.20 o
 -13   2   3        4.84        4.15      0.33 o
 -12   2   3        0.01        0.02      0.15 o
 -11   2   3        0.43        0.23      0.17 o
 -10   2   3       81.30       74.03      1.73 o
  -9   2   3        3.32        2.79      0.23 o
  -8   2   3       35.05       31.20      1.08 o
  -7   2   3      201.15      205.34      3.77 o
  -6   2   3       22.58       23.53      0.73 o
  -5   2   3        0.03        0.49      0.18 o
  -4   2   3      338.72      348.44      2.83 o
  -3   2   3        0.14        0.15      0.06 o
  -2   2   3       39.74       43.80      0.57 o
  -1   2   3     1146.64     1150.86      6.78 o
   0   2   3     2114.61     2015.87     26.37 o
   1   2   3      730.02      698.57      5.85 o
   2   2   3       29.42       26.87      0.48 o
   3   2   3       50.45       44.22      0.69 o
   4   2   3       41.42       35.24      0.87 o
   5   2   3      185.86      192.28      2.56 o
   6   2   3      444.27      448.20      5.49 o
   7   2   3      347.27      348.64      4.70 o
   8   2   3      401.34      396.71      6.50 o
   9   2   3        0.69        1.13      0.14 o
  10   2   3       13.74       12.54      0.69 o
  11   2   3       24.14       20.14      0.91 o
  12   2   3        0.00       -0.14      0.14 o
  13   2   3        0.48        0.72      0.28 o
 -13   3   3        2.71        1.78      0.27 o
 -12   3   3        0.01       -0.08      0.14 o
 -11   3   3       58.43       59.58      1.65 o
 -10   3   3        2.87        1.94      0.24 o
  -9   3   3       24.65       23.78      1.02 o
  -8   3   3       70.39       64.02      1.70 o
  -7   3   3      231.26      235.21      5.00 o
  -6   3   3       14.28       16.89      0.87 o
  -5   3   3       30.61       34.61      1.14 o
  -4   3   3       13.52       14.98      0.71 o
  -3   3   3      290.66      314.51      3.41 o
  -2   3   3       31.90       30.49      0.92 o
  -1   3   3      144.53      157.92      2.13 o
   0   3   3        5.77        7.57      0.39 o
   1   3   3      193.15      212.91      2.32 o
   2   3   3       28.84       31.96      0.76 o
   3   3   3       73.14       69.87      1.22 o
   4   3   3      156.41      149.09      3.04 o
   5   3   3        1.17        0.73      0.19 o
   6   3   3       19.05       17.44      1.01 o
   7   3   3       31.28       28.26      0.75 o
   8   3   3        5.71        2.77      0.22 o
   9   3   3       51.16       47.10      1.36 o
  10   3   3        2.44        1.90      0.31 o
  11   3   3        2.40        2.20      0.38 o
  12   3   3        0.97        0.63      0.18 o
 -12   4   3        1.16        0.54      0.13 o
 -11   4   3        0.01       -0.01      0.11 o
 -10   4   3       13.58       12.11      0.95 o
  -9   4   3        9.70       10.00      1.68 o
  -8   4   3       15.06       14.37      1.02 o
  -7   4   3        2.04        2.37      0.27 o
  -6   4   3       49.96       51.13      1.63 o
  -5   4   3      173.69      173.48      5.74 o
  -4   4   3       39.08       39.60      1.42 o
  -3   4   3       44.74       46.09      4.05 o
  -2   4   3      592.17      628.18      9.13 o
  -1   4   3       30.71       30.37      1.23 o
   0   4   3        6.00       10.43      0.65 o
   1   4   3       58.53       62.93      1.37 o
   2   4   3        2.36        3.48      0.33 o
   3   4   3       77.77       75.09      2.33 o
   4   4   3      138.84      133.47      5.31 o
   5   4   3      141.92      142.15      2.16 o
   6   4   3        0.97        0.46      0.17 o
   7   4   3       14.12       16.79      0.71 o
   8   4   3        0.52        1.19      0.23 o
   9   4   3       53.12       58.95      2.25 o
  10   4   3        5.87        5.58      0.48 o
  11   4   3        0.10        0.09      0.40 o
 -10   5   3        3.76        3.54      0.43 o
  -9   5   3        9.97        9.65      0.76 o
  -8   5   3        7.58        6.51      1.47 o
  -7   5   3       30.69       26.71      3.58 o
  -6   5   3      113.14      129.31      3.15 o
  -5   5   3        6.74        6.18      0.54 o
  -4   5   3      205.87      225.02      3.73 o
  -3   5   3       17.96       16.48      0.83 o
  -2   5   3        1.55        2.03      0.43 o
  -1   5   3       11.01        9.62      0.70 o
   0   5   3        6.12        3.55      0.39 o
   1   5   3       32.55       27.55      0.95 o
   2   5   3       34.66       34.64      1.37 o
   3   5   3       50.42       56.28      1.52 o
   4   5   3      412.12      453.05      9.54 o
   5   5   3      101.43      107.80      2.92 o
   6   5   3        9.28        7.09      1.62 o
   7   5   3        4.05        2.40      0.43 o
   8   5   3       15.65       14.58      0.72 o
   9   5   3        0.34        0.43      0.22 o
  -8   6   3        0.22        0.55      0.26 o
  -7   6   3        1.48        0.78      0.21 o
  -6   6   3       26.44       28.66      2.69 o
  -5   6   3        0.17       -0.21      0.21 o
  -4   6   3       32.02       31.58      2.03 o
  -3   6   3        1.37        2.50      0.65 o
  -2   6   3        2.21        4.62      0.82 o
  -1   6   3       77.39       90.70      3.55 o
   0   6   3      139.72      154.77      4.64 o
   1   6   3       20.53       21.11      1.56 o
   2   6   3        8.29        8.42      1.08 o
   3   6   3        0.52        0.30      0.18 o
   4   6   3        1.45        1.71      0.53 o
   5   6   3        0.56        1.06      0.26 o
   6   6   3        2.53        3.82      0.62 o
   7   6   3        2.85        2.58      0.38 o
  -4   7   3        2.09        2.34      0.45 o
  -3   7   3        0.23        0.29      0.12 o
  -2   7   3       11.93       11.31      0.87 o
  -1   7   3        0.12        0.56      0.22 o
   0   7   3        0.26        0.26      0.16 o
   1   7   3       12.39       13.31      1.13 o
   2   7   3        0.33        0.66      0.31 o
   3   7   3        7.38        7.16      0.72 o
 -14   0   4       44.42       51.03      2.28 o
 -12   0   4        0.31       -0.10      0.33 o
 -10   0   4      585.99      592.91      9.94 o
  -8   0   4      622.53      607.69      7.89 o
  -6   0   4      724.10      723.79      5.28 o
  -4   0   4      115.05      122.73      1.54 o
   2   0   4     2097.03     2253.34     28.41 o
   4   0   4      150.32      160.62      2.76 o
   6   0   4        0.20        0.10      0.19 o
   8   0   4       35.11       26.71      1.05 o
  10   0   4       50.63       44.97      2.71 o
  12   0   4        0.51        1.11      0.40 o
 -14   1   4        4.23        5.34      0.49 o
 -13   1   4        5.47        5.62      0.48 o
 -12   1   4        6.14        4.88      0.44 o
 -11   1   4       43.62       37.95      0.99 o
 -10   1   4       55.15       58.53      1.19 o
  -9   1   4       54.15       53.59      1.33 o
  -8   1   4      271.47      287.67      5.96 o
  -7   1   4      386.70      405.74      4.37 o
  -6   1   4       68.65       81.16      1.42 o
  -5   1   4       39.31       41.91      0.65 o
  -4   1   4     3266.67     3308.43     22.04 o
  -3   1   4      209.10      207.13      1.68 o
  -2   1   4     1328.58     1296.25      8.32 o
  -1   1   4       86.09       80.52      0.77 o
   0   1   4      815.11      844.50      9.40 o
   1   1   4       15.64       14.48      0.28 o
   2   1   4      508.70      474.12      4.41 o
   3   1   4        6.96        7.57      0.24 o
   4   1   4      245.89      241.20      3.11 o
   5   1   4       68.98       71.86      1.27 o
   6   1   4      219.62      221.46      3.26 o
   7   1   4        6.62        5.00      0.36 o
   8   1   4        1.27        1.11      0.13 o
   9   1   4      161.13      144.58      2.71 o
  10   1   4       72.55       75.40      3.31 o
  11   1   4       30.26       28.70      1.58 o
  12   1   4        1.00        0.97      0.24 o
  13   1   4        6.20        5.83      0.50 o
 -14   2   4        2.31        2.85      0.43 o
 -13   2   4        1.17        1.15      0.23 o
 -12   2   4        1.02        1.35      0.21 o
 -11   2   4       12.84       11.67      0.66 o
 -10   2   4       16.75       13.57      0.54 o
  -9   2   4        8.25        6.16      0.32 o
  -8   2   4       17.36       13.09      0.66 o
  -7   2   4        4.90        6.09      0.38 o
  -6   2   4       16.75       16.06      0.83 o
  -5   2   4       22.15       24.43      0.82 o
  -4   2   4        4.79        5.70      0.31 o
  -3   2   4      100.28      103.59      1.68 o
  -2   2   4     2107.47     2115.22     17.80 o
  -1   2   4        0.40        0.32      0.06 o
   0   2   4      658.52      663.29      6.54 o
   1   2   4       33.09       30.39      0.77 o
   2   2   4       13.45       13.55      0.34 o
   3   2   4       40.64       38.01      0.74 o
   4   2   4       62.77       61.60      1.03 o
   5   2   4       88.07       92.38      1.39 o
   6   2   4      239.97      236.44      3.00 o
   7   2   4      204.42      199.90      7.00 o
   8   2   4        4.45        2.86      0.20 o
   9   2   4       60.46       54.39      1.36 o
  10   2   4        4.54        3.26      0.39 o
  11   2   4        1.88        1.33      0.25 o
  12   2   4        2.22        1.78      0.26 o
 -13   3   4        1.75        2.35      0.29 o
 -12   3   4        5.67        6.13      0.44 o
 -11   3   4       13.84       13.07      0.74 o
 -10   3   4       73.60       69.57      1.60 o
  -9   3   4       47.68       49.12      1.63 o
  -8   3   4      159.29      165.46      3.37 o
  -7   3   4       39.64       42.46      1.22 o
  -6   3   4      105.86      113.08      2.04 o
  -5   3   4      182.91      184.86      2.82 o
  -4   3   4       81.30       88.11      1.80 o
  -3   3   4       19.70       19.00      0.85 o
  -2   3   4      252.76      252.81      3.30 o
  -1   3   4     1107.52     1142.58      8.79 o
   0   3   4      123.59      118.23      1.55 o
   1   3   4      174.04      176.27      2.34 o
   2   3   4       75.14       91.88      1.32 o
   3   3   4        0.81        0.60      0.12 o
   4   3   4        0.52        0.04      0.12 o
   5   3   4       70.66       57.17      1.50 o
   6   3   4       81.67       82.79      1.40 o
   7   3   4       10.83       10.87      0.45 o
   8   3   4       28.32       22.20      1.06 o
   9   3   4        9.33        9.16      0.69 o
  10   3   4        5.57        3.59      0.40 o
  11   3   4        0.28        0.03      0.14 o
 -12   4   4        0.00       -0.09      0.09 o
 -11   4   4        8.21        7.43      0.38 o
 -10   4   4        1.71        1.14      0.19 o
  -9   4   4       19.61       19.67      2.00 o
  -8   4   4        0.23        0.16      0.27 o
  -7   4   4      218.38      212.55      9.33 o
  -6   4   4       23.40       22.84      1.01 o
  -5   4   4      364.64      370.29     10.23 o
  -4   4   4       28.47       33.17      1.45 o
  -3   4   4      431.53      432.95      7.48 o
  -2   4   4        8.47        6.25      0.65 o
  -1   4   4        0.42       -0.02      0.15 o
   0   4   4       44.63       43.81      1.40 o
   1   4   4       10.73       12.37      0.62 o
   2   4   4        2.49        2.86      0.36 o
   3   4   4      148.27      148.53      3.84 o
   4   4   4        3.20        1.81      0.24 o
   5   4   4      152.13      145.83      3.01 o
   6   4   4       70.03       70.82      2.34 o
   7   4   4       30.06       27.69      1.00 o
   8   4   4       53.62       57.02      1.94 o
   9   4   4       65.79       71.62      2.12 o
  10   4   4        7.28        6.85      0.43 o
 -10   5   4        5.91        6.95      0.56 o
  -9   5   4        1.58        1.88      0.66 o
  -8   5   4       27.59       28.79      1.88 o
  -7   5   4        8.39        7.38      1.60 o
  -6   5   4       19.92       15.93      0.90 o
  -5   5   4       48.72       47.92      1.52 o
  -4   5   4       81.74       85.52      1.98 o
  -3   5   4       36.20       30.85      1.08 o
  -2   5   4       51.80       52.37      1.85 o
  -1   5   4        0.12        0.48      0.29 o
   0   5   4       52.24       52.42      1.34 o
   1   5   4        2.68        1.56      0.22 o
   2   5   4        0.35        0.10      0.27 o
   3   5   4      273.00      287.71      4.93 o
   4   5   4        0.94        2.63      0.41 o
   5   5   4       29.99       34.39      1.26 o
   6   5   4        5.35        3.70      0.40 o
   7   5   4        2.79        2.00      0.30 o
   8   5   4        1.62        0.50      0.28 o
   9   5   4        8.02        8.49      0.63 o
  -8   6   4        0.15       -0.14      0.18 o
  -7   6   4        1.38        1.68      0.86 o
  -6   6   4       28.57       27.77      4.02 o
  -5   6   4        0.27        0.03      0.23 o
  -4   6   4        3.08        2.98      0.68 o
  -3   6   4        0.64        0.94      0.44 o
  -2   6   4       31.83       36.01      2.22 o
  -1   6   4      114.74      119.94      4.14 o
   0   6   4       62.37       71.27      3.01 o
   1   6   4        9.53       10.49      0.80 o
   2   6   4        5.07        5.15      0.88 o
   3   6   4        5.68        3.15      0.47 o
   4   6   4        4.88        2.34      0.36 o
   5   6   4       12.29        8.89      0.94 o
   6   6   4       14.53       17.55      1.22 o
   7   6   4        4.63        4.44      0.72 o
  -4   7   4        0.29       -0.04      0.23 o
  -3   7   4       16.65       15.58      2.31 o
  -2   7   4        3.78        3.44      0.39 o
  -1   7   4        6.12        5.42      0.47 o
   0   7   4       12.92       12.30      1.18 o
   1   7   4        0.19        0.66      0.30 o
   2   7   4        3.61        5.05      0.64 o
   3   7   4        0.02        0.27      0.21 o
 -13   0   5        7.29        6.11      0.92 o
 -11   0   5       13.53       12.49      0.83 o
  -9   0   5        8.19        9.34      0.72 o
  -7   0   5       35.20       43.17      1.39 o
  -5   0   5        9.21        8.78      0.39 o
  -3   0   5     1435.24     1396.21     13.03 o
  -1   0   5     1261.48     1194.16     10.55 o
   1   0   5     6469.62     6276.07     41.03 o
   3   0   5      646.16      658.11      5.01 o
   5   0   5        6.74        5.94      0.39 o
   7   0   5        5.72        5.23      0.52 o
   9   0   5      578.18      563.89     11.45 o
  11   0   5        3.12        4.21      0.87 o
  13   0   5        0.61        0.56      0.23 o
 -14   1   5        4.75        5.66      0.50 o
 -13   1   5        3.17        3.57      0.32 o
 -12   1   5        1.06        1.01      0.19 o
 -11   1   5       12.98       11.48      0.52 o
 -10   1   5      593.48      616.04      4.64 o
  -9   1   5       95.44       95.72      1.67 o
  -8   1   5      152.74      155.00      2.54 o
  -7   1   5        1.71        1.38      0.19 o
  -6   1   5       11.70        8.81      0.40 o
  -5   1   5      723.46      773.45     12.44 o
  -4   1   5       76.16       87.02      0.81 o
  -3   1   5       18.36       14.94      0.29 o
  -2   1   5     1862.95     1843.64     12.47 o
  -1   1   5      359.17      347.00      2.88 o
   0   1   5        5.91       12.03      0.23 o
   1   1   5      231.52      238.15      2.16 o
   2   1   5        1.38        2.27      0.11 o
   3   1   5      525.16      512.61      8.23 o
   4   1   5      978.55      963.24      8.04 o
   5   1   5      748.56      789.73      6.36 o
   6   1   5       33.75       34.98      0.80 o
   7   1   5        1.84        1.38      0.18 o
   8   1   5        0.08        0.15      0.10 o
   9   1   5       46.14       48.03      1.72 o
  10   1   5        1.65        2.91      0.44 o
  11   1   5        0.06        0.19      0.23 o
  12   1   5        3.91        4.88      0.54 o
 -14   2   5        2.07        3.07      0.45 o
 -13   2   5        2.53        3.18      0.34 o
 -12   2   5        0.02       -0.12      0.17 o
 -11   2   5        0.48        0.08      0.13 o
 -10   2   5       30.29       32.89      1.38 o
  -9   2   5        8.04        7.53      0.38 o
  -8   2   5        4.41        4.39      0.39 o
  -7   2   5       24.89       27.87      0.94 o
  -6   2   5        4.08        7.93      0.54 o
  -5   2   5        5.49        4.46      0.33 o
  -4   2   5     1152.00     1178.34      9.55 o
  -3   2   5      245.14      238.02      2.81 o
  -2   2   5      699.45      730.79      4.00 o
  -1   2   5        4.79        5.31      0.20 o
   0   2   5        3.39        2.40      0.15 o
   1   2   5      890.36      841.71      5.49 o
   2   2   5      348.04      342.71      2.52 o
   3   2   5        1.91        2.41      0.18 o
   4   2   5      146.01      138.29      1.68 o
   5   2   5      312.77      313.53      2.90 o
   6   2   5       42.59       37.27      0.98 o
   7   2   5        3.82        3.17      0.20 o
   8   2   5       49.57       49.93      0.79 o
   9   2   5       93.34       88.32      1.71 o
  10   2   5        1.22        0.46      0.17 o
  11   2   5        0.15        0.16      0.13 o
  12   2   5        4.85        5.11      0.39 o
 -13   3   5        1.68        1.28      0.18 o
 -12   3   5       16.58       18.47      0.66 o
 -11   3   5       13.05       10.44      0.65 o
 -10   3   5       17.84       18.78      0.80 o
  -9   3   5      124.17      137.99      6.03 o
  -8   3   5        7.45        9.65      0.50 o
  -7   3   5        0.19        0.49      0.13 o
  -6   3   5      143.20      143.12      2.53 o
  -5   3   5        3.62        6.23      0.69 o
  -4   3   5       78.76       85.30      1.59 o
  -3   3   5       59.60       70.00      1.20 o
  -2   3   5     1080.81     1042.39      8.80 o
  -1   3   5        1.20        5.52      0.42 o
   0   3   5        7.14        6.83      0.40 o
   1   3   5       30.12       25.47      0.89 o
   2   3   5      357.15      330.36      3.06 o
   3   3   5       57.88       54.10      1.12 o
   4   3   5       75.32       66.60      1.67 o
   5   3   5        4.15        3.40      0.35 o
   6   3   5       15.61       13.88      0.50 o
   7   3   5       33.51       30.52      0.74 o
   8   3   5       18.82       15.22      0.58 o
   9   3   5        4.65        3.92      0.40 o
  10   3   5        1.59        1.58      0.27 o
  11   3   5        0.01        0.18      0.12 o
 -12   4   5        0.39        0.61      0.12 o
 -11   4   5        1.85        1.53      0.19 o
 -10   4   5        0.09        0.40      0.13 o
  -9   4   5       10.46        9.72      0.67 o
  -8   4   5       78.94       77.02      3.32 o
  -7   4   5       49.15       41.69      1.70 o
  -6   4   5       27.55       25.41      1.25 o
  -5   4   5      182.25      172.45      4.55 o
  -4   4   5        8.97        7.87      0.73 o
  -3   4   5       50.05       52.01      1.85 o
  -2   4   5        4.59        5.15      1.26 o
  -1   4   5       31.32       26.83      1.11 o
   0   4   5        0.77        0.28      0.23 o
   1   4   5       13.33       14.63      0.70 o
   2   4   5      351.71      357.80      4.75 o
   3   4   5        8.11        6.41      0.36 o
   4   4   5       92.91       96.52      2.39 o
   5   4   5       49.92       56.74      1.48 o
   6   4   5       21.43       18.82      0.82 o
   7   4   5        2.26        2.37      0.35 o
   8   4   5       55.96       55.52      1.52 o
   9   4   5        1.22        0.95      0.31 o
  10   4   5        4.28        2.89      0.26 o
 -10   5   5        0.20        0.12      0.16 o
  -9   5   5       25.89       28.91      2.94 o
  -8   5   5       23.74       19.43      6.02 o
  -7   5   5        1.40        1.25      0.41 o
  -6   5   5        3.41        2.54      0.47 o
  -5   5   5       33.01       32.84      1.28 o
  -4   5   5      162.83      154.21      2.89 o
  -3   5   5      185.19      188.25      3.95 o
  -2   5   5       25.09       18.62      1.09 o
  -1   5   5       44.28       40.53      1.23 o
   0   5   5       39.48       37.33      1.22 o
   1   5   5       20.16       17.70      0.85 o
   2   5   5      108.13      108.42      3.39 o
   3   5   5        4.46        4.55      0.51 o
   4   5   5        2.01        1.81      0.30 o
   5   5   5        0.58        1.34      0.28 o
   6   5   5        3.04        2.86      0.35 o
   7   5   5       18.09       19.99      1.02 o
   8   5   5       11.32       11.28      0.72 o
   9   5   5        0.52        0.71      0.21 o
  -8   6   5        2.85        4.21      0.63 o
  -7   6   5        0.57        0.66      0.31 o
  -6   6   5        0.01        0.23      0.20 o
  -5   6   5        7.05        5.96      0.82 o
  -4   6   5        1.68        0.28      0.34 o
  -3   6   5       18.14       17.08      1.47 o
  -2   6   5       19.61       19.00      1.57 o
  -1   6   5       19.75       17.40      1.47 o
   0   6   5        8.93        7.45      0.69 o
   1   6   5       25.61       22.75      1.77 o
   2   6   5        0.18       -0.04      0.28 o
   3   6   5        4.53        5.29      0.58 o
   4   6   5       17.52       20.69      0.85 o
   5   6   5       26.54       25.97      1.16 o
   6   6   5        9.52        8.41      2.70 o
  -4   7   5        9.94        6.92      0.66 o
  -3   7   5       12.02       10.35      0.77 o
  -2   7   5        4.65        4.16      0.40 o
  -1   7   5        0.01       -0.04      0.14 o
   0   7   5       11.62        9.99      0.93 o
   1   7   5        0.54        0.00      0.16 o
   2   7   5        0.34        0.27      0.18 o
 -14   0   6        0.88        0.84      0.27 o
 -12   0   6        0.01        0.10      0.16 o
 -10   0   6      281.49      265.61      4.72 o
  -8   0   6       70.99       74.44      2.35 o
  -6   0   6      209.02      217.17      2.99 o
  -4   0   6        7.82       10.80      1.26 o
  -2   0   6     1553.36     1374.43     17.26 o
   0   0   6     3441.01     3338.49     29.20 o
   2   0   6       35.23       43.39      0.72 o
   4   0   6     1783.43     1824.50     21.89 o
   6   0   6        0.36        0.19      0.17 o
   8   0   6      338.89      343.61      7.72 o
  10   0   6       18.09       12.50      1.55 o
  12   0   6        1.03        1.33      0.43 o
 -14   1   6        2.02        1.56      0.35 o
 -13   1   6        0.84        0.63      0.13 o
 -12   1   6       24.14       25.91      0.86 o
 -11   1   6       48.04       42.63      1.10 o
 -10   1   6      264.45      266.45      2.72 o
  -9   1   6       27.68       25.89      0.79 o
  -8   1   6        0.93        0.96      0.21 o
  -7   1   6        9.13        7.95      0.46 o
  -6   1   6      176.33      166.95      1.99 o
  -5   1   6       86.95       76.90      1.07 o
  -4   1   6       15.77       10.35      0.31 o
  -3   1   6      477.41      481.17      2.95 o
  -2   1   6      816.18      830.31      5.69 o
  -1   1   6       88.00      105.11      1.11 o
   0   1   6     1001.56      912.61      8.67 o
   1   1   6      552.94      553.90      5.19 o
   2   1   6      547.34      500.78      4.65 o
   3   1   6      127.61      145.30      1.37 o
   4   1   6       95.27       91.68      1.27 o
   5   1   6       37.93       33.32      0.76 o
   6   1   6        6.64        5.11      0.39 o
   7   1   6        3.70        3.38      0.20 o
   8   1   6      257.65      247.86      4.60 o
   9   1   6       36.88       33.68      0.88 o
  10   1   6       43.66       47.04      1.73 o
  11   1   6        0.37        0.57      0.18 o
  12   1   6        1.75        2.20      0.27 o
 -13   2   6        2.57        3.04      0.23 o
 -12   2   6        9.95        9.61      0.57 o
 -11   2   6       46.92       48.46      1.30 o
 -10   2   6       10.52       12.06      0.55 o
  -9   2   6       15.39       13.05      0.52 o
  -8   2   6        2.74        3.39      0.29 o
  -7   2   6       98.78      104.27      2.17 o
  -6   2   6      270.62      300.85      3.23 o
  -5   2   6      239.39      243.34      2.42 o
  -4   2   6       81.92       89.03      1.24 o
  -3   2   6      103.46      100.85      1.24 o
  -2   2   6      279.82      272.15      2.53 o
  -1   2   6      287.68      304.04      2.19 o
   0   2   6       20.41       22.62      0.52 o
   1   2   6      117.32      106.43      1.41 o
   2   2   6       49.57       40.67      0.83 o
   3   2   6        0.30        0.29      0.16 o
   4   2   6        9.32        6.06      0.36 o
   5   2   6       19.63       17.14      0.64 o
   6   2   6       94.90       93.08      1.69 o
   7   2   6        4.47        3.05      0.20 o
   8   2   6        0.01        0.11      0.10 o
   9   2   6       84.29       85.32      2.00 o
  10   2   6        6.17        6.04      0.51 o
  11   2   6        9.38        8.06      0.58 o
  12   2   6        2.57        1.69      0.37 o
 -13   3   6        1.66        1.27      0.18 o
 -12   3   6        3.20        3.04      0.30 o
 -11   3   6        4.16        3.57      0.44 o
 -10   3   6      112.00      114.85      2.22 o
  -9   3   6       11.49       11.57      0.62 o
  -8   3   6        3.69        3.89      0.31 o
  -7   3   6        3.66        4.57      0.29 o
  -6   3   6       33.67       36.58      1.27 o
  -5   3   6       14.41       13.52      0.71 o
  -4   3   6       91.23       91.04      1.50 o
  -3   3   6      324.25      339.88      3.61 o
  -2   3   6      119.58      116.15      1.49 o
  -1   3   6        5.27        6.01      0.38 o
   0   3   6        3.66        4.91      0.37 o
   1   3   6      171.13      163.10      2.13 o
   2   3   6       48.05       48.25      1.38 o
   3   3   6      218.84      222.70      3.03 o
   4   3   6       15.50       13.95      0.71 o
   5   3   6       44.08       41.04      0.88 o
   6   3   6       16.58       13.16      0.49 o
   7   3   6       10.18       10.38      0.56 o
   8   3   6        7.60        8.92      0.52 o
   9   3   6        1.03        0.98      0.24 o
  10   3   6        0.66        0.94      0.18 o
  11   3   6        1.13        0.97      0.22 o
 -12   4   6        2.69        1.67      0.18 o
 -11   4   6        0.51        0.06      0.11 o
 -10   4   6       11.85       12.88      0.62 o
  -9   4   6       32.95       28.20      1.03 o
  -8   4   6        4.48        2.86      0.46 o
  -7   4   6       46.48       46.30      1.85 o
  -6   4   6        2.30        2.37      0.27 o
  -5   4   6        1.63        1.53      0.24 o
  -4   4   6      234.50      229.67      3.36 o
  -3   4   6      100.39       99.56      2.66 o
  -2   4   6      146.03      149.24      3.75 o
  -1   4   6      119.96      117.71      2.24 o
   0   4   6        0.45        0.27      0.18 o
   1   4   6      267.96      275.78      3.11 o
   2   4   6       20.13       19.62      0.74 o
   3   4   6       11.63        7.43      0.40 o
   4   4   6        3.53        1.45      0.20 o
   5   4   6        1.51        2.09      0.32 o
   6   4   6       24.36       23.40      0.92 o
   7   4   6      162.57      182.03      3.09 o
   8   4   6        4.23        3.94      0.34 o
   9   4   6        9.57        9.07      0.56 o
  10   4   6        7.32        7.15      0.52 o
 -10   5   6        9.14        6.37      0.78 o
  -9   5   6       22.33       23.20      1.15 o
  -8   5   6       14.07       10.61      0.75 o
  -7   5   6        2.65        1.39      0.26 o
  -6   5   6       22.75       21.15      1.49 o
  -5   5   6       81.62       77.42      1.62 o
  -4   5   6       12.04       11.37      0.65 o
  -3   5   6      114.86      109.27      2.32 o
  -2   5   6      110.52       99.30      2.21 o
  -1   5   6       41.94       36.11      1.17 o
   0   5   6       28.97       29.09      1.18 o
   1   5   6       60.19       58.16      2.14 o
   2   5   6        3.09        3.86      0.66 o
   3   5   6        2.09        1.69      0.24 o
   4   5   6       30.76       35.53      1.88 o
   5   5   6       21.78       20.99      0.95 o
   6   5   6        5.85        3.74      0.38 o
   7   5   6        2.77        2.57      0.29 o
   8   5   6        0.93        0.48      0.22 o
  -7   6   6        0.17        0.03      0.16 o
  -6   6   6        0.12       -0.25      0.35 o
  -5   6   6        0.52        0.49      0.38 o
  -4   6   6        0.95        0.37      0.28 o
  -3   6   6        4.03        2.12      0.58 o
  -2   6   6        3.19        3.39      0.66 o
  -1   6   6       14.94       11.12      1.13 o
   0   6   6       21.95       19.22      2.04 o
   1   6   6       27.47       23.99      1.86 o
   2   6   6        0.40        0.70      0.30 o
   3   6   6       10.51       11.11      0.78 o
   4   6   6       58.06       70.82      2.23 o
   5   6   6       51.38       48.62      1.24 o
   6   6   6        1.00        0.79      0.21 o
  -3   7   6        3.98        2.92      0.45 o
  -2   7   6        3.35        2.45      0.50 o
  -1   7   6       11.55       10.80      0.90 o
   0   7   6        0.23        0.38      0.25 o
   1   7   6        1.12        0.96      0.27 o
 -13   0   7       10.40       10.34      0.78 o
 -11   0   7       13.71       10.35      0.72 o
  -9   0   7       51.02       49.82      1.44 o
  -7   0   7      342.28      380.70      4.55 o
  -5   0   7      122.13      122.51      2.28 o
  -3   0   7        6.19       11.74      0.41 o
  -1   0   7     3067.22     3090.90     17.83 o
   1   0   7      239.97      230.98      4.64 o
   3   0   7       41.13       34.36      0.89 o
   5   0   7       43.64       43.35      1.42 o
   7   0   7      632.41      665.35     15.46 o
   9   0   7        2.68        2.39      0.33 o
  11   0   7        3.79        5.24      0.85 o
 -14   1   7        0.26        1.33      0.35 o
 -13   1   7        1.16        1.09      0.19 o
 -12   1   7       13.45       11.51      0.50 o
 -11   1   7       19.01       17.31      0.69 o
 -10   1   7       22.49       19.45      0.68 o
  -9   1   7        0.00        0.33      0.14 o
  -8   1   7       27.44       23.47      1.06 o
  -7   1   7       40.88       39.27      1.04 o
  -6   1   7      213.82      242.88      5.22 o
  -5   1   7      284.32      292.48      5.74 o
  -4   1   7       22.82       19.50      0.46 o
  -3   1   7     1312.87     1260.25      7.65 o
  -2   1   7      779.00      735.71      4.96 o
  -1   1   7      809.91      802.12      5.25 o
   0   1   7       39.13       40.69      0.66 o
   1   1   7     1790.11     1732.37     14.50 o
   2   1   7      248.69      250.02      3.50 o
   3   1   7       95.82       86.07      0.99 o
   4   1   7      175.25      169.99      1.65 o
   5   1   7        2.76        2.44      0.23 o
   6   1   7        1.44        1.08      0.17 o
   7   1   7        3.89        3.34      0.21 o
   8   1   7       12.96       13.62      0.53 o
   9   1   7        4.88        4.40      0.37 o
  10   1   7        6.88        4.51      0.64 o
  11   1   7        8.33        9.54      0.63 o
  12   1   7        0.07        0.04      0.13 o
 -13   2   7        2.85        2.35      0.25 o
 -12   2   7        0.99        1.78      0.24 o
 -11   2   7       20.47       17.46      0.77 o
 -10   2   7        7.77        5.46      0.51 o
  -9   2   7        5.02        3.65      0.31 o
  -8   2   7       23.71       21.55      0.61 o
  -7   2   7      175.56      189.09      3.25 o
  -6   2   7       76.63       78.34      1.48 o
  -5   2   7      141.70      151.14      1.68 o
  -4   2   7       86.69       84.89      1.04 o
  -3   2   7        1.58        3.89      0.24 o
  -2   2   7      773.04      798.58      8.36 o
  -1   2   7      200.43      180.72      2.54 o
   0   2   7      480.61      461.71      4.17 o
   1   2   7       10.29        5.59      0.31 o
   2   2   7        0.56        1.32      0.17 o
   3   2   7      136.11      132.41      2.40 o
   4   2   7        0.26        0.56      0.18 o
   5   2   7      246.37      257.89      3.35 o
   6   2   7       11.19        9.06      0.34 o
   7   2   7       22.38       20.05      0.51 o
   8   2   7        1.38        1.95      0.18 o
   9   2   7       32.24       28.66      0.99 o
  10   2   7        0.04        0.40      0.18 o
  11   2   7        2.85        1.57      0.23 o
 -13   3   7        0.53        0.45      0.13 o
 -12   3   7        4.44        4.70      0.53 o
 -11   3   7        0.28        0.47      0.28 o
 -10   3   7       24.23       25.63      1.00 o
  -9   3   7        5.54        6.08      0.45 o
  -8   3   7       10.52       10.89      0.45 o
  -7   3   7        2.29        2.16      0.21 o
  -6   3   7       56.26       54.18      1.41 o
  -5   3   7        4.02        2.94      0.34 o
  -4   3   7       62.06       57.07      1.22 o
  -3   3   7       41.66       39.88      0.96 o
  -2   3   7       36.75       36.62      0.83 o
  -1   3   7       28.69       27.25      1.00 o
   0   3   7       14.79       19.10      0.73 o
   1   3   7      110.53      101.78      1.66 o
   2   3   7       13.91       10.69      0.62 o
   3   3   7      225.37      229.09      4.43 o
   4   3   7      235.52      221.49      3.94 o
   5   3   7        0.10        0.22      0.10 o
   6   3   7        1.39        0.50      0.10 o
   7   3   7        8.92        7.89      0.44 o
   8   3   7        3.36        2.65      0.27 o
   9   3   7        5.47        4.30      0.49 o
  10   3   7        0.90        0.61      0.17 o
 -12   4   7        2.41        2.10      0.36 o
 -11   4   7        3.27        3.35      0.24 o
 -10   4   7       33.04       31.58      1.52 o
  -9   4   7        0.20        0.16      0.14 o
  -8   4   7        0.04        0.00      0.17 o
  -7   4   7        0.75        0.67      0.14 o
  -6   4   7        3.25        2.90      0.34 o
  -5   4   7      151.80      147.82      2.89 o
  -4   4   7       28.24       23.79      0.77 o
  -3   4   7       33.72       31.03      0.83 o
  -2   4   7        2.17        2.01      0.26 o
  -1   4   7        2.10        1.98      0.29 o
   0   4   7      298.46      302.95      3.99 o
   1   4   7       39.63       35.73      0.98 o
   2   4   7        0.23        0.27      0.13 o
   3   4   7      126.71      128.53      2.52 o
   4   4   7       14.89       12.38      0.56 o
   5   4   7      110.40      104.12      1.67 o
   6   4   7      212.49      225.63      5.23 o
   7   4   7        2.25        3.23      0.34 o
   8   4   7       39.94       37.27      1.10 o
   9   4   7       10.23       10.65      0.54 o
 -10   5   7        9.05        7.29      1.15 o
  -9   5   7       22.21       25.62      4.45 o
  -8   5   7        0.44        0.47      0.16 o
  -7   5   7       19.86       17.09      1.19 o
  -6   5   7      119.58      132.86      5.37 o
  -5   5   7       15.92       11.44      0.75 o
  -4   5   7      218.82      209.15      5.63 o
  -3   5   7        1.86        1.26      0.31 o
  -2   5   7       28.01       26.69      1.44 o
  -1   5   7      118.90      114.04      2.89 o
   0   5   7       59.59       52.06      1.57 o
   1   5   7        0.01       -0.19      0.30 o
   2   5   7       19.33       21.10      1.31 o
   3   5   7        0.20       -0.07      0.18 o
   4   5   7       96.95       97.62      2.92 o
   5   5   7       32.80       33.28      1.36 o
   6   5   7        3.88        3.89      0.40 o
   7   5   7        0.02        0.22      0.15 o
   8   5   7        3.83        3.05      0.51 o
  -7   6   7        3.00        1.74      0.39 o
  -6   6   7       16.05       13.77      1.11 o
  -5   6   7        0.03       -0.06      0.29 o
  -4   6   7       20.82       14.97      1.29 o
  -3   6   7        1.53        1.01      0.42 o
  -2   6   7        0.44        0.46      0.33 o
  -1   6   7        0.08       -0.01      0.20 o
   0   6   7       11.54       11.04      1.23 o
   1   6   7        0.03       -0.04      0.30 o
   2   6   7        6.74        6.41      0.95 o
   3   6   7        0.69        0.39      0.18 o
   4   6   7        4.86        4.00      0.49 o
   5   6   7        9.89        8.56      0.48 o
  -1   7   7        0.25       -0.04      0.17 o
 -12   0   8        0.17        0.64      0.29 o
 -10   0   8      267.93      278.18      4.18 o
  -8   0   8      139.64      141.04      5.52 o
  -6   0   8      491.83      471.44      9.71 o
  -4   0   8        6.55        5.39      0.33 o
  -2   0   8       29.62       35.49      0.98 o
   0   0   8     1653.01     1613.29     22.16 o
   2   0   8       99.81       96.94      1.71 o
   4   0   8       15.99       14.47      0.68 o
   6   0   8      804.15      793.22     17.28 o
   8   0   8       17.19       20.22      0.81 o
  10   0   8       17.63       22.68      1.87 o
 -13   1   8        0.21        0.13      0.09 o
 -12   1   8        0.28        0.40      0.12 o
 -11   1   8        7.40        5.89      0.43 o
 -10   1   8      103.63      110.90      2.18 o
  -9   1   8       85.94       83.90      1.43 o
  -8   1   8        2.26        3.19      0.26 o
  -7   1   8       37.34       39.29      1.10 o
  -6   1   8        8.38        8.78      0.41 o
  -5   1   8        2.09        1.74      0.16 o
  -4   1   8     1203.08     1201.44     12.97 o
  -3   1   8       72.29       71.06      0.97 o
  -2   1   8      480.19      483.93      2.86 o
  -1   1   8      475.68      458.73      4.02 o
   0   1   8        1.21        1.94      0.16 o
   1   1   8      846.05      803.66     11.66 o
   2   1   8       84.73       69.92      1.20 o
   3   1   8      132.56      154.64      2.31 o
   4   1   8        1.18        1.02      0.15 o
   5   1   8        7.43        8.40      0.50 o
   6   1   8       16.52       14.49      0.46 o
   7   1   8        0.02        0.19      0.11 o
   8   1   8        0.78        0.78      0.16 o
   9   1   8      104.88      112.70      2.25 o
  10   1   8       20.12       20.08      1.25 o
  11   1   8        2.06        1.33      0.22 o
 -13   2   8        0.26        0.08      0.11 o
 -12   2   8        0.76        0.96      0.19 o
 -11   2   8       24.28       21.65      0.84 o
 -10   2   8       58.65       66.18      1.60 o
  -9   2   8        0.13        0.18      0.15 o
  -8   2   8       61.11       61.74      1.09 o
  -7   2   8       30.73       29.16      1.03 o
  -6   2   8        0.00        0.13      0.17 o
  -5   2   8        1.73        0.97      0.14 o
  -4   2   8        8.91        4.73      0.28 o
  -3   2   8       11.53       11.45      0.44 o
  -2   2   8      437.97      394.23      5.09 o
  -1   2   8       77.86       81.89      1.40 o
   0   2   8        5.17        4.97      0.31 o
   1   2   8        0.34        0.31      0.11 o
   2   2   8      103.61      101.78      1.49 o
   3   2   8       67.25       72.31      1.24 o
   4   2   8        4.72        5.42      0.39 o
   5   2   8       20.15       16.27      0.55 o
   6   2   8        1.46        0.63      0.11 o
   7   2   8       15.51       13.79      0.52 o
   8   2   8       31.18       30.31      0.91 o
   9   2   8       13.41       15.67      0.96 o
  10   2   8        2.42        2.28      0.34 o
  11   2   8        3.64        4.21      0.43 o
 -12   3   8        0.25        0.34      0.12 o
 -11   3   8        3.03        3.46      0.34 o
 -10   3   8        6.13        7.24      0.57 o
  -9   3   8        0.30        0.12      0.15 o
  -8   3   8       32.96       32.92      0.93 o
  -7   3   8        9.90        9.07      0.43 o
  -6   3   8        6.92        4.82      0.42 o
  -5   3   8      205.08      202.98      2.77 o
  -4   3   8        1.57        0.63      0.17 o
  -3   3   8        2.29        2.12      0.21 o
  -2   3   8      131.77      132.73      1.96 o
  -1   3   8        8.74        9.98      0.71 o
   0   3   8      203.22      196.16      2.59 o
   1   3   8        1.90        1.17      0.21 o
   2   3   8      188.30      193.88      2.86 o
   3   3   8        0.40        0.61      0.14 o
   4   3   8        2.06        2.59      0.20 o
   5   3   8       42.20       36.34      0.74 o
   6   3   8        4.41        3.99      0.31 o
   7   3   8        9.09        6.06      0.45 o
   8   3   8       34.00       34.62      1.09 o
   9   3   8        2.22        1.84      0.32 o
  10   3   8        2.12        1.80      0.26 o
 -11   4   8        0.04        0.08      0.10 o
 -10   4   8        0.03        0.18      0.14 o
  -9   4   8       10.67       12.67      0.66 o
  -8   4   8        2.63        2.52      0.26 o
  -7   4   8       30.05       28.79      1.44 o
  -6   4   8        0.00       -0.09      0.17 o
  -5   4   8       83.60       82.92      2.07 o
  -4   4   8       32.45       30.54      1.25 o
  -3   4   8       21.02       14.58      0.58 o
  -2   4   8        5.87        3.64      0.37 o
  -1   4   8      153.88      150.25      3.44 o
   0   4   8       96.31       90.81      2.38 o
   1   4   8       12.67        9.21      0.52 o
   2   4   8        6.62        6.27      0.37 o
   3   4   8        0.26        0.30      0.12 o
   4   4   8        4.70        2.57      0.27 o
   5   4   8       56.71       62.19      2.25 o
   6   4   8        3.78        2.71      0.31 o
   7   4   8       99.06      108.15      4.65 o
   8   4   8       11.12        9.93      0.68 o
   9   4   8        0.10        0.22      0.12 o
  -9   5   8        0.33        0.18      0.11 o
  -8   5   8        9.00       10.52      1.16 o
  -7   5   8       10.50        7.92      0.84 o
  -6   5   8        9.44        6.58      0.90 o
  -5   5   8       74.76       59.04      2.88 o
  -4   5   8        3.96        2.96      0.76 o
  -3   5   8       27.23       23.72      1.33 o
  -2   5   8       25.72       25.04      3.42 o
  -1   5   8       11.66        8.36      0.67 o
   0   5   8        6.94        3.75      0.72 o
   1   5   8       22.59       23.19      2.03 o
   2   5   8        4.83        4.84      0.50 o
   3   5   8      127.88      121.93      3.16 o
   4   5   8       28.55       34.64      1.47 o
   5   5   8       11.25       11.43      0.65 o
   6   5   8        9.64       10.54      0.63 o
   7   5   8        0.58        0.49      0.17 o
  -7   6   8        3.98        2.10      0.35 o
  -6   6   8       20.50       13.82      1.05 o
  -5   6   8        1.19        0.49      0.29 o
  -4   6   8        0.02        0.21      0.26 o
  -3   6   8        1.01        0.62      0.35 o
  -2   6   8        0.73        0.29      0.39 o
  -1   6   8       10.58        6.99      0.74 o
   0   6   8        0.88        0.47      0.34 o
   1   6   8       16.87       16.01      1.41 o
   2   6   8        0.00        0.02      0.23 o
   3   6   8        0.72        1.55      0.42 o
   4   6   8        0.08        1.00      0.28 o
 -13   0   9        7.23        7.78      0.61 o
 -11   0   9       21.44       22.94      1.83 o
  -9   0   9       59.10       53.05      2.21 o
  -7   0   9       10.93       11.07      0.69 o
  -5   0   9       92.69       84.27      2.32 o
  -3   0   9      158.75      147.66      1.88 o
  -1   0   9     1622.48     1609.86     10.82 o
   1   0   9      492.32      471.13      6.89 o
   3   0   9      566.43      599.98     23.53 o
   5   0   9      276.83      273.91      5.62 o
   7   0   9       89.69       98.02      2.00 o
   9   0   9        0.49        0.37      0.31 o
  11   0   9        0.29        0.22      0.16 o
 -13   1   9        0.33        0.18      0.11 o
 -12   1   9        8.59        8.62      0.50 o
 -11   1   9        1.48        1.56      0.23 o
 -10   1   9        0.10        0.45      0.13 o
  -9   1   9        6.40        5.65      0.33 o
  -8   1   9       22.49       21.76      0.56 o
  -7   1   9       10.18       10.07      0.51 o
  -6   1   9       61.42       56.34      1.38 o
  -5   1   9      218.77      230.41      2.95 o
  -4   1   9        8.69        9.03      0.38 o
  -3   1   9       69.85       60.43      0.89 o
  -2   1   9      178.17      175.66      1.93 o
  -1   1   9      166.00      178.60      2.20 o
   0   1   9      445.67      418.14      4.03 o
   1   1   9      106.52      106.32      2.09 o
   2   1   9        4.33        6.65      0.39 o
   3   1   9        1.67        2.16      0.29 o
   4   1   9       59.14       53.97      1.65 o
   5   1   9       86.12       81.53      1.46 o
   6   1   9       75.12       70.42      1.90 o
   7   1   9       10.03       11.04      0.59 o
   8   1   9       47.50       53.00      1.38 o
   9   1   9        0.33        0.36      0.13 o
  10   1   9        0.00        0.08      0.12 o
  11   1   9        3.25        3.97      0.39 o
 -13   2   9        3.56        3.27      0.28 o
 -12   2   9        0.53        0.43      0.16 o
 -11   2   9        2.08        1.84      0.23 o
 -10   2   9       56.25       63.72      1.37 o
  -9   2   9       18.04       20.11      0.70 o
  -8   2   9        0.90        0.45      0.11 o
  -7   2   9        2.58        1.90      0.16 o
  -6   2   9        0.23        0.01      0.17 o
  -5   2   9       14.77       14.05      0.50 o
  -4   2   9       86.94       91.45      1.39 o
  -3   2   9       44.56       42.28      0.88 o
  -2   2   9      141.83      147.78      2.45 o
  -1   2   9      181.49      174.84      2.38 o
   0   2   9        4.21        6.07      0.44 o
   1   2   9        7.98        8.34      0.55 o
   2   2   9      148.43      163.23      2.19 o
   3   2   9        0.82        1.12      0.18 o
   4   2   9        0.83        0.31      0.11 o
   5   2   9        0.11        0.25      0.15 o
   6   2   9       46.09       41.64      0.94 o
   7   2   9      111.98      123.80      1.80 o
   8   2   9        1.64        1.66      0.21 o
   9   2   9        5.01        3.45      0.35 o
  10   2   9       15.21       15.10      0.91 o
 -12   3   9       11.12       11.35      0.69 o
 -11   3   9        0.57        0.81      0.16 o
 -10   3   9       17.32       21.44      0.88 o
  -9   3   9       14.66       15.52      0.90 o
  -8   3   9        5.83        4.12      0.41 o
  -7   3   9       91.19       89.46      1.83 o
  -6   3   9       62.93       66.66      1.37 o
  -5   3   9        3.28        2.16      0.21 o
  -4   3   9        8.25        6.54      0.35 o
  -3   3   9       35.12       29.77      0.77 o
  -2   3   9       44.04       42.46      1.32 o
  -1   3   9      283.21      283.73      6.42 o
   0   3   9       57.47       58.46      1.62 o
   1   3   9      118.40      124.69      2.34 o
   2   3   9       15.08       10.48      0.47 o
   3   3   9        7.86        8.05      0.42 o
   4   3   9        0.07        0.17      0.11 o
   5   3   9        8.29        6.58      0.43 o
   6   3   9       18.09       15.84      0.73 o
   7   3   9       55.54       62.05      1.41 o
   8   3   9        0.83        1.32      0.25 o
   9   3   9        6.13        7.17      0.54 o
 -11   4   9        0.10        0.05      0.09 o
 -10   4   9        7.76        6.60      0.42 o
  -9   4   9        0.32        0.17      0.12 o
  -8   4   9        9.22        7.32      0.90 o
  -7   4   9       36.96       36.67      1.37 o
  -6   4   9       67.58       70.20      2.19 o
  -5   4   9       68.80       57.53      1.89 o
  -4   4   9        0.17        0.14      0.19 o
  -3   4   9       24.07       23.21      0.90 o
  -2   4   9       39.07       32.17      1.11 o
  -1   4   9       21.02       14.96      0.64 o
   0   4   9       29.64       25.59      1.06 o
   1   4   9       36.02       38.84      1.52 o
   2   4   9       29.31       30.07      1.01 o
   3   4   9        2.17        2.65      0.26 o
   4   4   9        0.04       -0.04      0.14 o
   5   4   9        3.65        4.05      0.38 o
   6   4   9       79.45       85.11      2.42 o
   7   4   9        0.51        0.89      0.19 o
   8   4   9        0.68        0.53      0.16 o
  -9   5   9        0.27        0.36      0.23 o
  -8   5   9        0.68        0.46      0.19 o
  -7   5   9        2.03        1.06      0.44 o
  -6   5   9        6.69        5.99      0.81 o
  -5   5   9        0.01       -0.25      0.40 o
  -4   5   9       20.11       13.68      1.32 o
  -3   5   9        0.00       -0.15      0.36 o
  -2   5   9        3.22        2.12      0.55 o
  -1   5   9       54.26       42.00     10.15 o
   0   5   9        0.02        0.05      0.30 o
   1   5   9       18.56       19.11      1.01 o
   2   5   9       75.26       82.26      2.28 o
   3   5   9        0.41        0.42      0.16 o
   4   5   9        9.77       10.86      0.61 o
   5   5   9        8.86        7.14      0.47 o
   6   5   9        1.17        1.27      0.20 o
   7   5   9       15.52       18.33      1.21 o
  -6   6   9        0.00       -0.14      0.19 o
  -5   6   9       11.34        8.57      0.83 o
  -4   6   9        0.56       -0.12      0.23 o
  -3   6   9        8.13        4.35      0.66 o
  -2   6   9        7.86        6.18      1.18 o
  -1   6   9        0.00       -0.05      0.26 o
   0   6   9       14.79       15.25      1.33 o
   1   6   9        0.12       -0.07      0.23 o
   2   6   9        4.52        4.12      0.52 o
   3   6   9        2.44        2.73      0.39 o
   4   6   9       13.56       11.90      4.98 o
 -12   0  10        4.31        3.54      0.47 o
 -10   0  10        1.24        1.66      0.51 o
  -8   0  10       36.12       35.79      1.00 o
  -6   0  10       47.55       51.15      2.05 o
  -4   0  10        0.12       -0.01      0.16 o
  -2   0  10      788.47      760.93      6.74 o
   0   0  10      504.36      476.27      5.97 o
   2   0  10        2.96        2.66      0.38 o
   4   0  10      549.71      604.51      9.04 o
   6   0  10       87.43       89.26      2.75 o
   8   0  10       17.33       21.16      2.02 o
  10   0  10        0.49        0.93      0.28 o
 -13   1  10        2.06        1.98      0.24 o
 -12   1  10       27.29       31.48      0.85 o
 -11   1  10        1.26        1.25      0.26 o
 -10   1  10       22.36       21.96      0.93 o
  -9   1  10       77.11       79.12      1.49 o
  -8   1  10       68.90       67.81      1.14 o
  -7   1  10      251.34      239.77      3.56 o
  -6   1  10       45.34       46.21      1.18 o
  -5   1  10       14.78       13.01      0.52 o
  -4   1  10        3.53        1.64      0.17 o
  -3   1  10       47.15       39.77      0.80 o
  -2   1  10        1.40        1.68      0.19 o
  -1   1  10      940.67      950.29     14.68 o
   0   1  10      156.62      160.21      2.37 o
   1   1  10       30.32       30.57      0.94 o
   2   1  10       94.35       94.24      1.74 o
   3   1  10       15.39       16.76      0.68 o
   4   1  10       58.32       60.66      1.27 o
   5   1  10      162.17      146.88      2.20 o
   6   1  10       24.64       24.41      1.14 o
   7   1  10       90.47      105.65      2.07 o
   8   1  10       31.46       33.42      1.06 o
   9   1  10        0.10        0.27      0.25 o
  10   1  10       29.37       31.84      1.27 o
 -13   2  10        0.37        0.16      0.09 o
 -12   2  10       11.50       14.00      0.81 o
 -11   2  10        0.72        0.57      0.16 o
 -10   2  10        8.17        7.63      0.50 o
  -9   2  10       15.20       15.52      0.67 o
  -8   2  10        5.75        4.88      0.32 o
  -7   2  10        1.97        1.38      0.16 o
  -6   2  10       10.97        9.56      0.36 o
  -5   2  10       33.31       30.15      0.79 o
  -4   2  10        8.31        7.18      0.40 o
  -3   2  10        5.61        6.38      0.81 o
  -2   2  10       40.64       36.25      0.97 o
  -1   2  10      121.07      119.86      2.23 o
   0   2  10      140.98      132.46      2.21 o
   1   2  10       25.11       26.11      0.97 o
   2   2  10        2.10        1.25      0.22 o
   3   2  10       20.31       18.77      0.59 o
   4   2  10       13.63       15.95      0.56 o
   5   2  10       36.47       35.35      1.03 o
   6   2  10       29.69       29.73      0.78 o
   7   2  10       73.23       78.25      1.45 o
   8   2  10       17.03       16.75      0.56 o
   9   2  10        4.22        4.52      0.45 o
  10   2  10        0.01       -0.02      0.12 o
 -12   3  10        7.24        7.27      0.41 o
 -11   3  10        4.63        3.93      0.40 o
 -10   3  10        0.05       -0.10      0.14 o
  -9   3  10        3.30        3.06      0.26 o
  -8   3  10       75.24       79.18      1.38 o
  -7   3  10        0.23        0.05      0.14 o
  -6   3  10        6.51        2.77      0.31 o
  -5   3  10        0.03        0.10      0.15 o
  -4   3  10       10.68        8.66      0.34 o
  -3   3  10       54.95       53.54      1.27 o
  -2   3  10      206.53      200.15      2.82 o
  -1   3  10      261.50      253.69      5.21 o
   0   3  10       94.37       93.15      1.85 o
   1   3  10        2.25        1.86      0.22 o
   2   3  10        2.64        3.99      0.37 o
   3   3  10      153.75      161.03      1.98 o
   4   3  10       11.28        8.23      0.44 o
   5   3  10       31.15       27.09      1.03 o
   6   3  10      132.29      150.55      2.60 o
   7   3  10       16.09       20.89      0.81 o
   8   3  10        0.16       -0.05      0.13 o
   9   3  10        2.08        2.69      0.30 o
 -11   4  10        0.15        0.22      0.13 o
 -10   4  10        5.99        5.76      0.41 o
  -9   4  10        0.22       -0.09      0.12 o
  -8   4  10        0.24        0.29      0.16 o
  -7   4  10       77.28       85.57      2.88 o
  -6   4  10        0.00        0.12      0.15 o
  -5   4  10        0.11        0.13      0.16 o
  -4   4  10       51.80       50.03      1.78 o
  -3   4  10       70.23       75.56      2.77 o
  -2   4  10        2.25        1.78      0.20 o
  -1   4  10        8.12        6.14      0.51 o
   0   4  10        0.54        0.65      0.36 o
   1   4  10       36.51       38.55      1.53 o
   2   4  10        5.21        6.15      0.52 o
   3   4  10        6.10        6.37      0.47 o
   4   4  10        0.83        1.53      0.21 o
   5   4  10       36.56       41.37      1.12 o
   6   4  10        7.59        7.45      0.49 o
   7   4  10        0.89        0.80      0.17 o
   8   4  10        0.67        1.01      0.32 o
  -9   5  10        0.09       -0.10      0.21 o
  -8   5  10        2.24        1.12      0.30 o
  -7   5  10        0.01       -0.03      0.29 o
  -6   5  10        6.26        3.67      0.66 o
  -5   5  10       13.97       10.49      1.10 o
  -4   5  10        1.20        1.11      0.29 o
  -3   5  10       11.16        6.80      0.92 o
  -2   5  10        4.73        3.20      0.61 o
  -1   5  10        0.66        0.65      0.41 o
   0   5  10       69.51       67.91      2.67 o
   1   5  10       20.46       19.20      1.14 o
   2   5  10       10.72        9.92      0.58 o
   3   5  10        3.33        4.55      0.40 o
   4   5  10        0.34        0.26      0.13 o
   5   5  10        0.08        0.52      0.16 o
   6   5  10       13.85       13.89      0.93 o
  -6   6  10        5.60        3.08      0.43 o
  -5   6  10        1.89        0.76      0.27 o
  -4   6  10        0.18        0.13      0.23 o
  -3   6  10        1.18        1.02      0.22 o
  -2   6  10        0.54        0.28      0.14 o
  -1   6  10        0.01        0.18      0.15 o
   0   6  10        2.17        1.29      0.26 o
   1   6  10       14.28       12.66      1.07 o
   2   6  10        0.26        0.07      0.14 o
   3   6  10        0.07        0.16      0.26 o
 -13   0  11        0.43        0.33      0.23 o
 -11   0  11        1.20        1.78      0.38 o
  -9   0  11       65.26       64.86      1.85 o
  -7   0  11      345.64      350.77      6.14 o
  -5   0  11       26.89       26.87      1.09 o
  -3   0  11       91.00       92.54      2.18 o
  -1   0  11      193.41      216.78      4.35 o
   1   0  11        0.00        0.20      0.17 o
   3   0  11       63.22       64.48      2.57 o
   5   0  11        7.79        7.30      0.55 o
   7   0  11       28.69       40.64      1.85 o
   9   0  11        0.02       -0.19      0.19 o
 -13   1  11        0.40        0.32      0.14 o
 -12   1  11        0.01        0.07      0.09 o
 -11   1  11       11.48       11.60      0.69 o
 -10   1  11        4.29        3.68      0.33 o
  -9   1  11       36.68       39.29      1.54 o
  -8   1  11       75.94       71.18      1.93 o
  -7   1  11       19.25       14.56      0.51 o
  -6   1  11       63.19       59.96      0.95 o
  -5   1  11       40.59       39.81      1.01 o
  -4   1  11       34.15       30.95      0.92 o
  -3   1  11       36.39       36.65      0.87 o
  -2   1  11      228.48      243.70      4.15 o
  -1   1  11      235.44      226.59      3.02 o
   0   1  11      206.94      198.47      4.90 o
   1   1  11       45.15       48.40      1.69 o
   2   1  11       10.12        8.61      0.64 o
   3   1  11       16.69       13.34      0.56 o
   4   1  11      102.48       93.22      1.81 o
   5   1  11       25.47       21.02      0.94 o
   6   1  11       78.73       84.27      2.12 o
   7   1  11        0.92        0.92      0.22 o
   8   1  11        4.03        3.33      0.31 o
   9   1  11       11.32       12.85      0.65 o
 -12   2  11        5.24        5.58      0.35 o
 -11   2  11        5.61        4.04      0.39 o
 -10   2  11       40.12       51.35      1.62 o
  -9   2  11       14.30       14.18      0.97 o
  -8   2  11       24.21       24.19      0.76 o
  -7   2  11       32.31       35.60      0.83 o
  -6   2  11       32.40       33.89      0.91 o
  -5   2  11       54.30       50.55      0.98 o
  -4   2  11        7.60        5.85      0.31 o
  -3   2  11       30.35       28.69      0.87 o
  -2   2  11       57.87       64.44      1.74 o
  -1   2  11       46.57       44.87      1.29 o
   0   2  11      107.63      109.07      2.25 o
   1   2  11        7.96        9.23      0.42 o
   2   2  11       43.52       47.52      1.03 o
   3   2  11       46.93       44.21      1.04 o
   4   2  11       40.22       38.94      1.03 o
   5   2  11        0.72        0.81      0.17 o
   6   2  11        5.41        3.91      0.32 o
   7   2  11        2.37        2.35      0.24 o
   8   2  11        0.26        0.26      0.11 o
   9   2  11        0.24        0.06      0.12 o
 -12   3  11        0.48        0.86      0.18 o
 -11   3  11        1.98        2.10      0.22 o
 -10   3  11        4.28        4.38      0.40 o
  -9   3  11       48.53       51.60      1.55 o
  -8   3  11        0.12        0.00      0.15 o
  -7   3  11       22.49       17.46      0.98 o
  -6   3  11       17.62       15.74      0.64 o
  -5   3  11       30.11       29.19      0.77 o
  -4   3  11       16.89       14.38      0.49 o
  -3   3  11       16.49       14.79      0.47 o
  -2   3  11        2.76        3.62      0.28 o
  -1   3  11      236.30      230.20      4.65 o
   0   3  11       39.45       30.00      0.96 o
   1   3  11        7.56        8.47      0.48 o
   2   3  11       43.42       43.12      1.21 o
   3   3  11       58.47       56.21      1.25 o
   4   3  11       21.74       18.91      0.98 o
   5   3  11       35.11       42.24      1.16 o
   6   3  11        8.78        9.27      0.50 o
   7   3  11       19.35       19.75      0.72 o
   8   3  11        0.00        0.25      0.12 o
 -10   4  11        0.92        0.91      0.16 o
  -9   4  11        4.06        3.25      0.40 o
  -8   4  11       28.87       30.59      1.36 o
  -7   4  11        0.47        0.47      0.20 o
  -6   4  11        3.38        2.40      0.45 o
  -5   4  11       26.37       24.54      1.50 o
  -4   4  11       17.32       15.22      1.11 o
  -3   4  11        2.73        2.31      0.28 o
  -2   4  11        6.92        5.32      0.34 o
  -1   4  11       14.66       10.26      0.75 o
   0   4  11       82.55       82.60      2.18 o
   1   4  11       20.57       20.58      0.96 o
   2   4  11        0.95        1.59      0.29 o
   3   4  11       36.86       35.77      1.12 o
   4   4  11       16.20       15.05      0.67 o
   5   4  11       25.01       22.47      0.71 o
   6   4  11       11.05       12.87      0.49 o
   7   4  11        0.05       -0.12      0.12 o
  -8   5  11        1.72        0.59      0.27 o
  -7   5  11        0.15        0.22      0.17 o
  -6   5  11       25.93       25.85      7.75 o
  -5   5  11        2.73        2.01      0.38 o
  -4   5  11       41.03       34.75      5.56 o
  -3   5  11       15.86       12.18      1.17 o
  -2   5  11        0.83        0.75      0.27 o
  -1   5  11       15.55       15.16      1.03 o
   0   5  11        4.06        2.39      0.30 o
   1   5  11       22.28       23.30      1.13 o
   2   5  11        3.73        3.42      0.33 o
   3   5  11        7.86        8.74      0.51 o
   4   5  11        7.46        6.93      0.45 o
   5   5  11        4.07        4.46      0.33 o
  -4   6  11        0.29        0.28      0.24 o
  -3   6  11        0.00       -0.19      0.21 o
  -2   6  11        0.62        0.93      0.24 o
  -1   6  11        2.73        2.37      0.31 o
   0   6  11        4.17        5.16      0.63 o
   1   6  11        0.04       -0.14      0.14 o
 -12   0  12        6.43        5.88      0.55 o
 -10   0  12       16.27       16.17      1.13 o
  -8   0  12      217.33      226.03      5.37 o
  -6   0  12       99.10       90.33      2.58 o
  -4   0  12       11.28       11.02      0.79 o
  -2   0  12      333.20      364.32      5.74 o
   0   0  12        0.40        0.27      0.16 o
   2   0  12       14.78        9.96      0.79 o
   4   0  12        9.79        5.79      0.68 o
   6   0  12      100.99      112.01      3.11 o
   8   0  12       10.41       13.38      1.26 o
 -12   1  12        1.76        1.98      0.21 o
 -11   1  12        9.95        9.49      0.55 o
 -10   1  12        7.19        8.01      0.54 o
  -9   1  12        8.97        7.57      0.55 o
  -8   1  12        0.67        0.88      0.15 o
  -7   1  12        8.86        8.01      0.36 o
  -6   1  12       31.88       32.69      0.69 o
  -5   1  12        9.29        8.65      0.43 o
  -4   1  12       51.90       56.20      2.46 o
  -3   1  12      147.03      151.40      3.95 o
  -2   1  12       38.63       31.46      0.96 o
  -1   1  12      303.05      289.46      5.56 o
   0   1  12       26.10       22.42      0.68 o
   1   1  12        0.66        0.34      0.12 o
   2   1  12       42.08       38.93      0.96 o
   3   1  12       81.86       84.69      1.61 o
   4   1  12        1.60        0.71      0.17 o
   5   1  12       30.20       28.77      1.42 o
   6   1  12        8.51        6.22      0.47 o
   7   1  12       20.47       21.43      0.90 o
   8   1  12        3.11        3.36      0.43 o
   9   1  12        5.18        4.22      0.60 o
 -12   2  12        6.24        6.27      0.39 o
 -11   2  12        0.02        0.05      0.13 o
 -10   2  12        2.05        2.85      0.27 o
  -9   2  12       23.07       22.22      0.81 o
  -8   2  12        0.20        0.16      0.13 o
  -7   2  12      107.25      117.96      1.84 o
  -6   2  12        0.03        0.06      0.10 o
  -5   2  12        0.52        0.57      0.10 o
  -4   2  12        0.19        0.11      0.10 o
  -3   2  12       19.45       14.40      0.52 o
  -2   2  12       25.08       18.33      0.54 o
  -1   2  12        0.02        0.23      0.11 o
   0   2  12        4.31        4.26      0.29 o
   1   2  12        5.25        3.95      0.31 o
   2   2  12       12.83        9.91      0.47 o
   3   2  12        2.34        3.07      0.34 o
   4   2  12        5.77        3.06      0.36 o
   5   2  12        0.68        0.78      0.20 o
   6   2  12        2.47        2.11      0.22 o
   7   2  12        0.06       -0.01      0.17 o
   8   2  12        1.84        2.19      0.39 o
 -11   3  12        5.18        5.14      0.44 o
 -10   3  12        2.30        1.25      0.22 o
  -9   3  12        5.52        6.03      0.43 o
  -8   3  12        0.32        0.29      0.18 o
  -7   3  12       32.31       35.78      1.17 o
  -6   3  12        1.67        0.66      0.17 o
  -5   3  12       18.21       14.84      0.64 o
  -4   3  12       64.62       61.44      1.42 o
  -3   3  12       23.94       22.72      0.77 o
  -2   3  12       59.67       55.43      1.14 o
  -1   3  12        9.79        7.83      0.47 o
   0   3  12        5.36        4.56      0.38 o
   1   3  12       27.88       33.93      1.15 o
   2   3  12       10.13        7.67      0.46 o
   3   3  12        2.67        2.19      0.26 o
   4   3  12        5.53        3.53      0.43 o
   5   3  12        4.86        5.64      0.40 o
   6   3  12       22.76       20.05      0.72 o
   7   3  12        5.86        6.46      0.35 o
 -10   4  12        2.31        2.07      0.39 o
  -9   4  12       12.69       10.33      0.55 o
  -8   4  12        2.70        2.55      0.42 o
  -7   4  12        7.47        5.10      0.42 o
  -6   4  12        1.27        0.68      0.20 o
  -5   4  12        0.58        0.10      0.17 o
  -4   4  12        0.24        0.01      0.17 o
  -3   4  12        0.52        0.95      0.19 o
  -2   4  12        5.66        4.66      0.58 o
  -1   4  12       85.05       86.92      3.34 o
   0   4  12       48.95       47.29      2.11 o
   1   4  12        0.08        0.20      0.27 o
   2   4  12        4.99        5.23      0.43 o
   3   4  12       15.34       17.43      0.66 o
   4   4  12        2.82        3.82      0.29 o
   5   4  12        9.71       11.74      0.52 o
   6   4  12        0.71        0.53      0.14 o
  -7   5  12        9.77        9.14      0.90 o
  -6   5  12        2.32        1.50      0.21 o
  -5   5  12       19.79       13.78      2.84 o
  -4   5  12        3.96        3.76      0.63 o
  -3   5  12        0.28        0.03      0.20 o
  -2   5  12        4.62        3.63      0.40 o
  -1   5  12        5.17        4.80      0.46 o
   0   5  12       19.76       25.75      0.80 o
   1   5  12        0.81        1.14      0.19 o
   2   5  12        0.04        0.09      0.09 o
   3   5  12       30.63       31.90      1.17 o
   4   5  12        0.00       -0.01      0.12 o
 -11   0  13        0.52        0.75      0.23 o
  -9   0  13      182.33      213.71      3.64 o
  -7   0  13       69.67       71.91      2.05 o
  -5   0  13       38.49       33.64      0.98 o
  -3   0  13       18.63       13.88      0.67 o
  -1   0  13      240.35      244.22      4.62 o
   1   0  13       30.82       25.25      1.46 o
   3   0  13       45.77       51.58      3.28 o
   5   0  13       26.50       25.28      1.44 o
   7   0  13       12.83       14.98      1.33 o
 -12   1  13        0.01       -0.11      0.11 o
 -11   1  13        0.56        0.55      0.13 o
 -10   1  13        0.02        0.23      0.14 o
  -9   1  13        0.54        0.57      0.16 o
  -8   1  13        0.26        0.16      0.17 o
  -7   1  13        1.28        1.11      0.22 o
  -6   1  13        0.12        0.46      0.12 o
  -5   1  13        3.09        2.74      0.24 o
  -4   1  13      108.21      108.58      1.93 o
  -3   1  13      166.58      166.97      3.35 o
  -2   1  13       86.97       81.86      1.44 o
  -1   1  13       26.42       22.90      0.63 o
   0   1  13       16.55       16.59      0.67 o
   1   1  13      129.89      140.37      2.34 o
   2   1  13        4.36        2.36      0.23 o
   3   1  13       19.95       19.38      0.98 o
   4   1  13       48.94       40.03      1.40 o
   5   1  13       19.37       19.65      1.11 o
   6   1  13        6.41        6.87      0.45 o
   7   1  13        0.47        0.20      0.13 o
   8   1  13        2.63        3.21      0.29 o
 -11   2  13        1.68        1.31      0.16 o
 -10   2  13        0.16       -0.01      0.11 o
  -9   2  13        0.82        0.33      0.21 o
  -8   2  13       23.03       20.32      0.88 o
  -7   2  13       54.12       55.34      1.37 o
  -6   2  13        3.52        2.52      0.27 o
  -5   2  13        0.14        0.61      0.16 o
  -4   2  13        1.26        0.68      0.16 o
  -3   2  13        4.12        3.00      0.27 o
  -2   2  13        0.01        0.34      0.12 o
  -1   2  13       84.64       77.87      1.30 o
   0   2  13        1.62        1.74      0.21 o
   1   2  13       22.86       24.64      0.97 o
   2   2  13       16.16       18.79      0.77 o
   3   2  13        1.58        1.13      0.26 o
   4   2  13       10.12       11.52      0.88 o
   5   2  13        0.00        0.03      0.12 o
   6   2  13        0.13        0.03      0.10 o
   7   2  13        7.27        6.35      0.39 o
 -10   3  13       21.39       24.94      0.72 o
  -9   3  13        0.21        0.19      0.12 o
  -8   3  13        1.72        2.49      0.30 o
  -7   3  13       10.13        9.67      0.60 o
  -6   3  13       20.74       22.97      1.00 o
  -5   3  13       10.43       10.26      0.84 o
  -4   3  13        8.92        7.75      0.44 o
  -3   3  13       58.18       64.71      1.44 o
  -2   3  13        1.27        1.06      0.16 o
  -1   3  13       15.49       14.33      0.61 o
   0   3  13        0.95        1.40      0.23 o
   1   3  13        1.75        2.13      0.37 o
   2   3  13        1.05        1.26      0.18 o
   3   3  13        1.95        1.96      0.28 o
   4   3  13        4.38        3.41      0.34 o
   5   3  13       10.41       11.31      0.60 o
   6   3  13        0.19       -0.04      0.12 o
  -9   4  13        0.91        1.08      0.36 o
  -8   4  13       22.61       20.02      0.96 o
  -7   4  13        5.36        4.60      0.43 o
  -6   4  13       10.92       13.65      0.80 o
  -5   4  13        5.11        3.60      0.36 o
  -4   4  13        2.01        2.66      0.30 o
  -3   4  13        3.20        3.18      0.30 o
  -2   4  13       35.59       34.44      1.17 o
  -1   4  13       14.15       12.28      0.81 o
   0   4  13        6.96        7.15      0.62 o
   1   4  13        3.57        3.68      0.35 o
   2   4  13        0.02       -0.02      0.12 o
   3   4  13        1.05        1.24      0.18 o
   4   4  13        0.82        1.39      0.18 o
   5   4  13        1.89        1.56      0.21 o
  -6   5  13        5.69        5.96      0.66 o
  -5   5  13        2.27        2.37      0.32 o
  -4   5  13        2.98        3.73      0.44 o
  -3   5  13        7.73        6.63      0.61 o
  -2   5  13        4.38        3.31      0.36 o
  -1   5  13        0.15        0.64      0.16 o
   0   5  13        5.93        5.30      0.33 o
   1   5  13        0.11       -0.03      0.09 o
   2   5  13       34.31       42.53      1.11 o
 -10   0  14       32.00       40.81      1.63 o
  -8   0  14        4.31        3.12      0.54 o
  -6   0  14        2.32        1.34      0.52 o
  -4   0  14       78.01       78.14      2.11 o
  -2   0  14      374.82      377.35      4.97 o
   0   0  14       21.98       21.75      1.06 o
   2   0  14        3.02        4.81      1.00 o
   4   0  14       24.53       19.46      1.26 o
   6   0  14        3.57        4.19      0.40 o
 -11   1  14        4.24        4.80      0.33 o
 -10   1  14        1.20        0.80      0.16 o
  -9   1  14        2.26        1.83      0.25 o
  -8   1  14       12.43       12.09      0.61 o
  -7   1  14       24.60       24.68      1.02 o
  -6   1  14       25.63       26.16      0.94 o
  -5   1  14        8.06        8.11      0.52 o
  -4   1  14       46.17       50.06      1.15 o
  -3   1  14       58.53       57.95      1.18 o
  -2   1  14       26.40       23.65      0.67 o
  -1   1  14        2.77        2.84      0.25 o
   0   1  14       90.27      101.69      1.78 o
   1   1  14       23.63       22.94      1.19 o
   2   1  14       12.28       14.61      0.95 o
   3   1  14       16.38       14.16      0.91 o
   4   1  14       46.67       55.56      1.57 o
   5   1  14        0.18        0.42      0.19 o
   6   1  14        0.00       -0.03      0.12 o
   7   1  14        0.11        0.14      0.09 o
 -11   2  14        0.55        0.46      0.16 o
 -10   2  14        2.88        3.08      0.31 o
  -9   2  14        9.24        8.95      0.52 o
  -8   2  14       11.52       13.07      0.68 o
  -7   2  14       13.80       13.08      0.70 o
  -6   2  14        2.12        1.19      0.39 o
  -5   2  14        0.07        0.14      0.18 o
  -4   2  14        0.09        0.15      0.27 o
  -3   2  14       12.64        9.57      0.51 o
  -2   2  14        3.35        3.83      0.36 o
  -1   2  14      131.54      149.78      3.46 o
   0   2  14       58.48       63.91      1.42 o
   1   2  14        2.93        3.04      0.34 o
   2   2  14        0.53        2.05      0.31 o
   3   2  14        0.32        0.35      0.17 o
   4   2  14        4.76        5.96      0.44 o
   5   2  14        0.51        0.58      0.13 o
   6   2  14        5.09        4.32      0.42 o
  -9   3  14        6.74        6.79      0.45 o
  -8   3  14        6.07        4.75      0.56 o
  -7   3  14        1.02        1.86      0.41 o
  -6   3  14        2.70        2.46      0.50 o
  -5   3  14        5.89        5.43      0.57 o
  -4   3  14       15.00       13.85      0.93 o
  -3   3  14       50.01       58.78      1.87 o
  -2   3  14        0.94        0.42      0.15 o
  -1   3  14       39.28       37.70      1.30 o
   0   3  14       12.46       12.73      0.76 o
   1   3  14        1.49        1.47      0.31 o
   2   3  14        7.56       10.14      0.65 o
   3   3  14       33.93       36.29      1.36 o
   4   3  14        9.36        9.31      0.54 o
   5   3  14        0.00        0.00      0.12 o
  -8   4  14        1.91        2.66      0.49 o
  -7   4  14        4.92        5.19      0.44 o
  -6   4  14        0.21        0.00      0.12 o
  -5   4  14        0.03        0.03      0.11 o
  -4   4  14        9.75       10.57      0.58 o
  -3   4  14       24.79       28.05      0.98 o
  -2   4  14        9.27        8.55      0.64 o
  -1   4  14        1.33        1.28      0.34 o
   0   4  14        0.05        0.12      0.13 o
   1   4  14        0.97        0.83      0.15 o
   2   4  14        9.20       11.02      0.47 o
   3   4  14        1.51        2.06      0.21 o
   4   4  14        2.53        3.22      0.46 o
  -4   5  14        5.57        4.53      0.43 o
  -3   5  14        8.25        8.24      0.70 o
  -2   5  14        3.64        4.29      0.36 o
  -1   5  14        5.00        4.20      0.35 o
   0   5  14        0.71        0.33      0.20 o
 -11   0  15        8.11       10.55      0.91 o
  -9   0  15        0.10        0.28      0.30 o
  -7   0  15        4.44        3.90      0.78 o
  -5   0  15        3.30        3.85      0.54 o
  -3   0  15      151.45      168.89      3.82 o
  -1   0  15        4.98        5.01      0.79 o
   1   0  15       11.82       13.23      1.66 o
   3   0  15       11.45       10.14      0.89 o
   5   0  15        4.41        3.60      0.47 o
 -11   1  15        7.91        9.06      0.81 o
 -10   1  15        0.00        0.13      0.14 o
  -9   1  15        2.16        2.33      0.32 o
  -8   1  15       13.83       15.02      0.72 o
  -7   1  15       10.08       10.86      0.64 o
  -6   1  15        0.31        0.28      0.19 o
  -5   1  15        9.12        9.67      0.75 o
  -4   1  15        5.62        5.70      0.45 o
  -3   1  15        5.69        5.62      0.44 o
  -2   1  15        1.19        0.85      0.21 o
  -1   1  15        0.25        1.08      0.22 o
   0   1  15        4.66        4.98      0.52 o
   1   1  15        0.17        0.31      0.26 o
   2   1  15        3.06        4.80      0.69 o
   3   1  15       18.31       19.42      1.30 o
   4   1  15        3.20        3.06      0.39 o
   5   1  15        0.00       -0.10      0.10 o
   6   1  15        0.97        1.28      0.20 o
 -10   2  15        0.30        0.45      0.16 o
  -9   2  15       10.28       11.35      0.47 o
  -8   2  15        1.36        1.62      0.22 o
  -7   2  15       22.41       26.07      1.40 o
  -6   2  15       20.13       24.67      1.45 o
  -5   2  15       16.00       15.72      0.84 o
  -4   2  15       32.58       33.60      1.24 o
  -3   2  15       51.89       57.72      1.62 o
  -2   2  15       28.58       30.41      1.15 o
  -1   2  15        5.06        4.51      0.40 o
   0   2  15       26.38       26.95      0.97 o
   1   2  15        2.79        3.85      0.41 o
   2   2  15       24.04       31.21      1.10 o
   3   2  15       10.22        8.10      0.79 o
   4   2  15        1.64        1.22      0.16 o
   5   2  15        2.28        2.52      0.48 o
   6   2  15        0.11        0.05      0.16 o
  -9   3  15        5.09        4.11      0.32 o
  -8   3  15        0.49        0.48      0.13 o
  -7   3  15        1.98        1.63      0.27 o
  -6   3  15        0.02       -0.15      0.18 o
  -5   3  15        1.35        0.62      0.16 o
  -4   3  15       10.68       12.12      0.69 o
  -3   3  15        9.60        8.96      0.53 o
  -2   3  15        4.29        3.60      0.38 o
  -1   3  15        0.47        0.13      0.17 o
   0   3  15        1.95        1.31      0.29 o
   1   3  15        3.37        3.44      0.36 o
   2   3  15        5.80        5.84      0.61 o
   3   3  15        0.51        0.58      0.16 o
   4   3  15        0.94        0.68      0.21 o
  -7   4  15        0.02       -0.05      0.17 o
  -6   4  15        0.03        0.22      0.09 o
  -5   4  15        3.19        2.87      0.27 o
  -4   4  15       18.86       20.51      0.74 o
  -3   4  15        0.08        0.12      0.20 o
  -2   4  15        0.00       -0.07      0.15 o
  -1   4  15       10.08        8.33      0.47 o
   0   4  15        3.33        3.31      0.29 o
   1   4  15       12.06       14.00      0.72 o
   2   4  15        0.33        0.43      0.14 o
 -10   0  16        1.05        0.41      0.19 o
  -8   0  16        6.79        7.92      1.02 o
  -6   0  16        0.07        0.67      0.43 o
  -4   0  16       63.36       77.96      3.61 o
  -2   0  16       13.12       18.54      1.96 o
   0   0  16       26.03       35.77      2.69 o
   2   0  16        0.53        0.54      0.31 o
   4   0  16        1.20        1.07      0.37 o
 -10   1  16        0.21        0.15      0.09 o
  -9   1  16        0.83        0.39      0.17 o
  -8   1  16        2.63        3.89      0.49 o
  -7   1  16        2.03        2.27      0.33 o
  -6   1  16        8.54       10.39      0.71 o
  -5   1  16        0.82        0.75      0.23 o
  -4   1  16        5.49        5.85      0.48 o
  -3   1  16        0.23        0.37      0.17 o
  -2   1  16        8.36        6.95      0.77 o
  -1   1  16        4.19        2.56      0.38 o
   0   1  16        0.90        0.86      0.28 o
   1   1  16        2.97        3.42      0.57 o
   2   1  16        7.65        8.78      0.85 o
   3   1  16        0.20        0.19      0.13 o
   4   1  16        3.55        3.85      0.28 o
   5   1  16        8.42       10.56      0.51 o
  -9   2  16        1.63        2.04      0.32 o
  -8   2  16        2.61        3.59      0.31 o
  -7   2  16        2.56        2.77      0.31 o
  -6   2  16        0.29        0.10      0.17 o
  -5   2  16        2.35        3.25      0.42 o
  -4   2  16       26.29       32.00      1.58 o
  -3   2  16       27.32       31.25      2.25 o
  -2   2  16       14.60       13.84      0.71 o
  -1   2  16       16.23       18.94      0.75 o
   0   2  16        0.11        0.14      0.15 o
   1   2  16       15.13       18.62      0.80 o
   2   2  16        1.03        1.29      0.23 o
   3   2  16        9.37       11.74      0.65 o
   4   2  16        5.11        5.75      0.75 o
  -8   3  16        0.72        0.96      0.19 o
  -7   3  16        7.17        6.65      0.46 o
  -6   3  16        0.15        0.47      0.15 o
  -5   3  16        0.58        0.75      0.20 o
  -4   3  16        0.68        0.41      0.16 o
  -3   3  16        0.02        0.09      0.15 o
  -2   3  16        0.01        0.24      0.16 o
  -1   3  16        0.10        0.63      0.19 o
   0   3  16        4.59        4.79      0.53 o
   1   3  16        1.72        2.05      0.49 o
   2   3  16        0.86        1.47      0.22 o
   3   3  16        1.45        1.00      0.21 o
  -4   4  16        0.06        0.24      0.14 o
  -3   4  16        3.39        3.27      0.26 o
  -2   4  16        2.04        1.93      0.20 o
  -1   4  16        2.68        1.93      0.22 o
   0   4  16       11.05       11.21      1.56 o
  -9   0  17        0.29        0.07      0.16 o
  -7   0  17        0.66        0.60      0.36 o
  -5   0  17        0.86        0.52      0.23 o
  -3   0  17        0.47        0.12      0.26 o
  -1   0  17        1.44        2.78      0.71 o
   1   0  17       11.51       10.79      1.31 o
   3   0  17        1.00        1.27      0.40 o
  -9   1  17        0.00       -0.02      0.09 o
  -8   1  17        1.04        1.11      0.16 o
  -7   1  17        5.32        6.23      0.41 o
  -6   1  17        0.77        0.23      0.14 o
  -5   1  17        0.04       -0.01      0.15 o
  -4   1  17       10.74       10.44      0.81 o
  -3   1  17       19.86       19.85      1.17 o
  -2   1  17        0.09       -0.16      0.16 o
  -1   1  17        2.01        3.11      0.53 o
   0   1  17        3.74        4.76      0.61 o
   1   1  17       16.59       21.63      1.27 o
   2   1  17        0.09        0.70      0.18 o
   3   1  17        3.09        2.95      0.32 o
  -8   2  17        0.12        0.21      0.23 o
  -7   2  17        7.06        6.82      0.58 o
  -6   2  17        1.02        0.90      0.25 o
  -5   2  17        5.84        6.72      0.65 o
  -4   2  17        3.12        2.72      0.40 o
  -3   2  17       20.94       26.28      1.02 o
  -2   2  17        2.26        3.80      0.49 o
  -1   2  17        1.84        0.80      0.19 o
   0   2  17        2.97        2.52      0.32 o
   1   2  17        2.02        2.45      0.29 o
   2   2  17        0.12        0.42      0.13 o
   3   2  17        2.59        2.63      0.47 o
  -6   3  17        1.23        1.16      0.22 o
  -5   3  17        0.10        0.18      0.11 o
  -4   3  17        1.75        2.04      0.26 o
  -3   3  17        0.26        0.21      0.19 o
  -2   3  17        7.02        8.59      0.46 o
  -1   3  17        2.42        3.34      0.32 o
   0   3  17        0.01        0.17      0.14 o
   1   3  17        0.00        0.06      0.16 o
  -8   0  18        1.64        1.79      0.40 o
  -6   0  18        1.54        2.55      0.53 o
  -4   0  18        2.11        2.87      0.64 o
  -2   0  18        3.47        1.97      0.53 o
   0   0  18       11.05        9.61      1.13 o
   2   0  18        3.25        6.16      0.77 o
  -7   1  18        0.33        0.47      0.17 o
  -6   1  18       12.23       12.55      0.61 o
  -5   1  18        0.27        0.21      0.11 o
  -4   1  18        4.79        5.08      0.40 o
  -3   1  18        0.00        0.35      0.36 o
  -2   1  18        0.69        0.84      0.26 o
  -1   1  18        6.19        7.37      0.70 o
   0   1  18        4.80        5.31      0.57 o
   1   1  18        1.43        1.01      0.19 o
   2   1  18        0.01       -0.01      0.11 o
  -6   2  18        1.31        1.65      0.20 o
  -5   2  18        0.04       -0.03      0.11 o
  -4   2  18        6.26        7.19      0.45 o
  -3   2  18        0.00        0.05      0.13 o
  -2   2  18        1.45        2.07      0.32 o
  -1   2  18        1.75        1.68      0.22 o
   0   2  18        1.74        1.61      0.27 o
   1   2  18        0.23        0.72      0.28 o
  -3   0  19        0.11        0.04      0.15 o
  -1   0  19       13.01       18.02      1.31 o
  -4   1  19        0.07        0.10      0.16 o
  -3   1  19        1.15        1.50      0.41 o
  -2   1  19       11.45       14.55      1.18 o
  -1   1  19        0.06        0.27      0.18 o
 
